# Supplementary material for: Anvi’o: an advanced analysis and visualization platform for ‘omics data
Source: PeerJ. 2015 Oct 8;3:e1319. doi: 10.7717/peerj.1319 (PMC4614810; doi:10.7717/peerj.1319)
Supplement: Table S1 [file peerj-03-1319-s001.xls]

## Sheet: Infant gut metagenomes
Infant gut time-series metagenomic dataset
Infant gut time-series data from Sharon et al., 2013				Context
http://genome.cshlp.org/content/23/1/111.long
Variable positions were determined using anvi'o
Samples	General Information					Mapping results (CLC)	Variable Positions Reported
	Data type	Biome	Day after birth	Raw pair reads	Quality filtered pair reads	Mapped to the metagenomic assembly (%)	E. faecalis bin	S. epidermidis bin	S. aureus bin
15A	Metagenomics	Human gut	15	10636161	5639445	85.58	136	5355	1
15B	Metagenomics	Human gut	15	12579196	8924116	91.76	N\A	N\A	N\A
16	Metagenomics	Human gut	16	12376087	10505839	95.71	663	5917	2
17A	Metagenomics	Human gut	17	3018464	2409083	84.4	N\A	N\A	N\A
17B	Metagenomics	Human gut	17	19857552	14467205	92.96	158	3535	1
18	Metagenomics	Human gut	18	13052092	11157806	96.65	656	5287	5
19	Metagenomics	Human gut	19	18445849	12605189	88.5	154	3322	3
22A	Metagenomics	Human gut	22	14869863	12585100	96.69	653	4083	8752
22B	Metagenomics	Human gut	22	8766658	7386372	95.11	N\A	N\A	N\A
23	Metagenomics	Human gut	23	9666861	6318127	92.91	153	1930	3009
24	Metagenomics	Human gut	24	13931460	10756936	96.22	668	252	421

## Sheet: Infant gut bins
Bins from the infant gut time-series metagenomic dataset
Bins were determined using anvi'o and data from Sharon et al., 2013				Context
http://genome.cshlp.org/content/23/1/111.long
Bin Name	Total size	Num contigs	N50	GC-Content	Completion	Contamination
E_faecalis	2.87 Mb	12	464247	0.3743	0.9887	0.06
P_rhinitidis	1.80 Mb	20	237220	0.3027	0.9824	0.0398
P_avidum	2.51 Mb	28	279435	0.6341	0.9726	0.0429
S_epidermidis	2.61 Mb	170	39271	0.3167	0.9441	0.097
S_aureus	2.72 Mb	74	70800	0.3251	0.8145	0.0776
C_albicans	13.64 Mb	1083	30494	0.3228	0.7724	0.649
L_citreum	1.24 Mb	556	2333	0.3895	0.7487	0.0418
S_hominis	2.19 Mb	105	46851	0.3094	0.734	0.066
F_magna	1.02 Mb	526	2137	0.3284	0.5922	0.0134
Anaerococcus_sp	756.68 Kb	457	1788	0.3197	0.4101	0.0367
S_lugdunensis	2.36 Mb	252	15609	0.3337	0.344	0.0243
S_pneumoniae	644.05 Kb	387	1589	0.4002	0.3434	0.0235
P_acnes	291.14 Kb	207	1245	0.569	0.009	0

## Sheet: Beach oiling metagenomes
Beach sand time-series (Gulf of mexico, 2010 DWH oil spill) metagenomic dataset
Beach sand time-series metagenomic data from Rodriguez et al., (2015)					Context
http://www.nature.com/ismej/journal/vaop/ncurrent/full/ismej20155a.html
Cultivars from Overholt et al. 2013
http://www.ncbi.nlm.nih.gov/pmc/articles/PMC3868850/
Samples	General Information								Mapping results (CLC)
	Data type	Biome	Phase of oil contamination	Sampling date	Oil concentration (TPH in mg/kg)	Depth (cm)	Raw pair reads	Quality filtered pair reads	Mapped to the metagenomic assembly (%)	Mapped to the selection of 56 bins (%)	Mapped to cultivars (%)
OS-S1	Metagenomics	Sand	Before	May 2010	N/A	0	2238845	1951450	15.16	5.42	0.000743037
OS-S2	Metagenomics	Sand	Before	May 2010	N/A	0	5655988	4855958	14.66	5.11	0.000926697
OS-S3	Metagenomics	Sand	Before	May 2010	N/A	0	6505438	5216938	14.4	4.71	0.00127469
OS-S4	Metagenomics	Sand	Before	May 2010	N/A	0	4740954	4065858	15.28	4.97	0.000922315
OS-A	Metagenomics	Sand	During	July 2010	37.4923	30-40	22228427	18861839	29.42	10.83	1.84
OS-B	Metagenomics	Sand	During	July 2010	30.6598	35	22118108	18660696	27.37	11.41	1.07
OS-C	Metagenomics	Sand	During	July 2010	50.4031	30-40	16505326	14065316	36.06	19.08	1.24
OS-D	Metagenomics	Sand	During (weathered)	July 2010	25.43	48-62	15186638	12430885	20.79	8.32	0.49
OS-E	Metagenomics	Sand	During	October 2010	15.8933	40-65	18230766	15187670	39.81	22.47	0.1
OS-F	Metagenomics	Sand	During	October 2010	9.05695	25-47	23954247	20268982	27.54	12.54	0.16
OS-G	Metagenomics	Sand	During	October 2010	4.2382	24-36	28088084	23289948	37.04	21.8	0.08
OS-H	Metagenomics	Sand	During (weathered)	October 2010	1.33	55-55	18456248	14949185	23.62	10.18	0.01
OS-I600	Metagenomics	Sand	After	June 2011	0.21	30-40	22874101	19260465	6.07	1.32	0.00260378
OS-I606	Metagenomics	Sand	After	June 2011	0.69	30-40	21304342	18153450	6.2	1.18	0.00220344
OS-J598	Metagenomics	Sand	After	June 2011	0.18	50-65	21928792	18448134	6.49	1.59	0.00232002
OS-J604	Metagenomics	Sand	After	June 2011	0.5	50-65	19482483	16360135	6.42	1.63	0.00255499
DWH = Deep Water Horizon

## Sheet: Beach oiling bins
Cultivars and metagenomic bins recovered from beach sand (Gulf of mexico, 2010 DWH oil spill)
Cultivars (recovery method: "Culture") from Overholt et al. 2013					Context
http://www.ncbi.nlm.nih.gov/pmc/articles/PMC3868850/
Bins (recovery method: "Metagenome") were determined using anvi'o and data from Rodriguez et al., 2015
http://www.nature.com/ismej/journal/vaop/ncurrent/full/ismej20155a.html
Bin name in suppementary material	Bin name in figures and text	Recovery method	Ecological pattern	RAST best hit	Best hit score (RAST)	Total size	Num contigs	N50	GC-Content	Completion	Contamination
AXBV01_Marinobacter	G	Culture	First "oil phase	Marinobacter hydrocarbonoclasticus aquaeolei VT8	536	3.56 Mb	N/A	N/A	0.5862	0.9865	0.0438
AXBW01_Marinobacter	K	Culture	First "oil phase	Marinobacter hydrocarbonoclasticus aquaeolei VT8	539	4.13 Mb	N/A	N/A	0.5731	0.9887	0.05
AXBX01 Alcanivorax	E	Culture	First "oil phase	Alcanivorax borkumensis SK2	531	4.70 Mb	N/A	N/A	0.6152	0.9887	0.05
AXBY01 Labrenzia	D	Culture	All oil samples	Labrenzia aggregata IAM 12614	544	6.83 Mb	N/A	N/A	0.5879	0.9865	0.0519
AXBZ01 Alcanivorax	F	Culture	First "oil phase	Alcanivorax borkumensis SK2	542	3.64 Mb	N/A	N/A	0.578	0.9887	0.0438
AXCA01 Halomonas	B	Culture	All oil samples	Chromohalobacter salexigens DSM 3043	520	3.67 Mb	N/A	N/A	0.6766	0.9887	0.0456
AXCB01 Marinobacter	J	Culture	First "oil phase	Marinobacter hydrocarbonoclasticus aquaeolei VT8	539	4.30 Mb	N/A	N/A	0.5718	0.9887	0.0567
AXCC01 Marinobacter	H	Culture	First "oil phase	Marinobacter hydrocarbonoclasticus aquaeolei VT8	539	3.98 Mb	N/A	N/A	0.5743	0.9887	0.05
AXCD01 Acinetobacter	A	Culture	All oil samples	Acinetobacter junii SH205	507	3.44 Mb	N/A	N/A	0.3904	0.9869	0.042
AXCE01 Labrenzia	C	Culture	All oil samples	Labrenzia aggregata IAM 12614	544	6.83 Mb	N/A	N/A	0.5879	0.9865	0.0519
Group_10_b	Bin_43	Metagenome	N/A	Anaerophaga sp. HS1	502	2850	713	3990	0.3869	0.1756	0.0041
Group_10_c	Bin_42	Metagenome	N/A	Acholeplasma laidlawii PG-8A	512	2390	532	4441	0.3507	0.7623	0.0459
Group_12_c	Bin_52	Metagenome	Before the "oil phase"	Frankia alni ACN14a	512	2810	373	8746	0.6412	0.8944	0.0823
Group_15_c	Bin_56	Metagenome	Before the "oil phase"	Thioalkalivibrio sp. HL-EbGR7	528	2480	474	5648	0.5426	0.3429	0.0306
Group_20	Bin_11	Metagenome	Second "oil phase	Nitrosococcus watsoni C-113	500	3100	110	59157	0.4577	0.9674	0.0409
Group_21_A	Bin_9	Metagenome	All oil samples	Alkalilimnicola ehrlichii MLHE-1	546	2320	74	63045	0.6292	0.9244	0.0346
Group_21_B	Bin_7	Metagenome	All oil samples	Hyphomonas neptunium ATCC 15444	538	3170	51	91943	0.6374	0.9151	0.0205
Group_24_ba	Bin_22	Metagenome	First "oil phase	Cellvibrio japonicus Ueda107	500	2560	202	17615	0.5498	0.9031	0.0386
Group_25_a	Bin_29	Metagenome	After the 'oil phase"	Nitrosococcus halophilus Nc4	529	2400	488	5379	0.573	0.5487	0
Group_26	Bin_31	Metagenome	After the 'oil phase"	Ruegeria pomeroyi DSS-3	504	3510	967	3514	0.6332	0.1987	0.0393
Group_27_a	Bin_39	Metagenome	Weathered samples	Magnetospirillum magneticum AMB-1	508	2530	623	3914	0.6075	0.2235	0.0201
Group_27_b	Bin_38	Metagenome	All oil samples	alpha proteobacterium BAL199	542	2320	603	3781	0.6314	0.3156	0.0134
Group_28	Bin_18	Metagenome	Second "oil phase	Rhodospirillum rubrum	531	2180	316	8374	0.5101	0.8043	0.0219
Group_29	Bin_1	Metagenome	All oil samples	Thioalkalivibrio sp. HL-EbGR7	546	3220	67	85154	0.4935	0.9602	0.0409
Group_3_a	Bin_8	Metagenome	All oil samples	Parvibaculum lavamentivorans DS-1	516	2080	356	6464	0.5857	0.8884	0.0601
Group_3_b	Bin_2	Metagenome	All oil samples	gamma proteobacterium HTCC2207	507	2940	232	18413	0.5538	0.9414	0.0445
Group_30	Bin_35	Metagenome	Weathered samples	Anaerolinea thermophila UNI-1	549	3290	281	16580	0.5001	0.874	0.0331
Group_33	Bin_28	Metagenome	N/A	Azoarcus sp. EbN1	515	2340	546	4304	0.576	0.2877	0.0023
Group_34_a	Bin_3	Metagenome	All oil samples	Parvibaculum lavamentivorans DS-1	500	2560	208	17882	0.622	0.8521	0.046
Group_34_b	Bin_4	Metagenome	All oil samples	Parvibaculum lavamentivorans DS-1	500	2970	402	8872	0.625	0.5314	0.0166
Group_35_a	Bin_17	Metagenome	Second "oil phase	Alcanivorax sp. DG881	514	3460	432	10413	0.6709	0.5949	0.0471
Group_36_a	Bin_26	Metagenome	First "oil phase	Ruegeria sp. R11	511	2770	624	4532	0.6293	0.4357	0.0327
Group_39	Bin_6	Metagenome	All oil samples	alpha proteobacterium BAL199	536	3890	590	7939	0.6614	0.3066	0.0183
Group_42_b	Bin_50	Metagenome	Before the "oil phase"	Thioalkalivibrio sp. HL-EbGR7	514	4380	1201	3595	0.5866	0.3194	0.0768
Group_42_c	Bin_54	Metagenome	Before the "oil phase"	Thioalkalivibrio sp. HL-EbGR7	530	2620	411	7213	0.5882	0.3905	0.0188
Group_44_b	Bin_37	Metagenome	Weathered samples	Azospirillum sp. B510	518	3320	572	6531	0.6622	0.3267	0.0041
Group_46	Bin_33	Metagenome	Oil_and_after	Nitrosococcus watsoni C-113	535	6340	605	16551	0.5633	0.9468	0.0441
Group_47_a	Bin_32	Metagenome	Oil_and_after	Thioalkalivibrio sp. HL-EbGR7	528	2840	605	4923	0.7096	0.6645	0.0166
Group_50_a	Bin_20	Metagenome	Second "oil phase	Parvibaculum lavamentivorans DS-1	546	2620	206	18543	0.5911	0.8542	0.0273
Group_50_b	Bin_19	Metagenome	Second "oil phase	Thioalkalivibrio sp. HL-EbGR7	534	2670	203	18426	0.5818	0.9161	0.0445
Group_53_b	Bin_46	Metagenome	Before the "oil phase"	Hahella chejuensis KCTC 2396	524	2360	656	3545	0.5906	0.1212	0.008
Group_54	Bin_41	Metagenome	N/A	Treponema denticola ATCC 35405	527	5200	31	287045	0.5025	0.9206	0.0331
Group_55_Fixed	Bin_21	Metagenome	N/A	Cyanothece sp PCC 8802	539	4580	384	16851	0.3759	0.9436	0.0561
Group_56_a	Bin_55	Metagenome	Before the "oil phase"	Flavobacteriales bacterium HTCC2170	546	2230	334	7663	0.4416	0.7416	0.0342
Group_56_ba	Bin_53	Metagenome	Before the "oil phase"	Robiginitalea biformata HTCC2501	517	2160	254	10548	0.459	0.7736	0.0881
Group_56_c	Bin_51	Metagenome	Before the "oil phase"	Robiginitalea biformata HTCC2501	517	2180	267	10280	0.4575	0.6184	0.0279
Group_57_a	Bin_25	Metagenome	First "oil phase	Flavobacteriales bacterium HTCC2170	544	2350	293	9606	0.4155	0.2611	0.008
Group_59_a	Bin_24	Metagenome	First "oil phase	Alcanivorax borkumensis SK2	514	3120	266	16317	0.5816	0.4539	0.0418
Group_59_b	Bin_23	Metagenome	First "oil phase	Alcanivorax borkumensis SK2	541	2400	433	6180	0.5927	0.4488	0.0166
Group_6_A	Bin_45	Metagenome	N/A	Rhodospirillum rubrum ATCC 11170	502	1570	83	27937	0.3217	0.8008	0.0228
Group_6_B	Bin_44	Metagenome	N/A	Bacteroides fragilis NCTC 9343	530	4310	123	49893	0.4028	0.9423	0.0342
Group_6_C	Bin_40	Metagenome	N/A	Anaerophaga thermohalophila DSM 12881	531	3320	176	25285	0.422	0.8929	0.0126
Group_60	Bin_30	Metagenome	After the 'oil phase"	Solibacter usitatus Ellin6076	506	2550	704	3563	0.6806	0.1921	0
Group_65_a	Bin_5	Metagenome	All oil samples	Cellvibrio japonicus Ueda107	501	2290	166	19539	0.6218	0.9499	0.021
Group_65_b	Bin_13	Metagenome	Second "oil phase	Thioalkalivibrio sp. HL-EbGR7	500	3230	157	31522	0.6224	0.9292	0.0228
Group_65_c	Bin_12	Metagenome	Second "oil phase	Hahella chejuensis KCTC 2396	504	2540	120	31882	0.6227	0.9368	0.0585
Group_66_b	Bin_34	Metagenome	Weathered samples	bacterium Ellin514	527	5170	575	12142	0.6376	0.8102	0.0188
Group_67_b	Bin_49	Metagenome	Before the "oil phase"	Desulfatibacillum alkenivorans AK-01	538	2230	519	4351	0.489	0.5504	0.0121
Group_68	Bin_36	Metagenome	Weathered samples	Nitrospira defluvii	543	3490	354	13477	0.5116	0.9013	0.0452
Group_69	Bin_48	Metagenome	Before the "oil phase"	Sorangium cellulosum 'So ce 56'	535	2850	854	3192	0.6434	0.2978	0.0579
Group_70	Bin_10	Metagenome	N/A	fungi	N/A	10280	2591	3937	0.5045	0.2838	0.0915
Group_78	Bin_27	Metagenome	First "oil phase	Teredinibacter turnerae T7901	534	3480	616	6434	0.618	0.0466	0.0036
Group_8	Bin_47	Metagenome	Before the "oil phase"	Flavobacteriales bacterium ALC-1	543	2460	586	4250	0.3567	0.3462	0.0947
Group_9_a	Bin_14	Metagenome	Second "oil phase	Methylophaga thiooxidans DMS010	522	3130	519	6782	0.6363	0.5238	0.0103
Group_9_b	Bin_16	Metagenome	Second "oil phase	Desulfuromonas acetoxidans	531	3210	415	9343	0.6656	0.7782	0.0483
Group_9_c	Bin_15	Metagenome	Second "oil phase	Thioalkalivibrio sp. HL-EbGR7	530	2390	255	12709	0.63	0.8596	0.0409
DWH = Deep Water Horizon

## Sheet: Water oil plume 'omic datasets
Oil plume (Gulf of mexico, 2010 DWH oil spill) 'omic datasets
Gulf of Mexico DWH oil plume data from Mason et al., 2012 and 2014			Context
http://www.nature.com/ismej/journal/v6/n9/abs/ismej201259a.html
http://www.ncbi.nlm.nih.gov/pmc/articles/PMC4085564/
Gulf of Mexico DWH oil plume data from Yergeau et al., 2015
http://aem.asm.org/content/early/2015/06/15/AEM.01470-15.short
Samples	General Information						Mapping results (CLC)
	Publication	Data type	Biome	Sampling date	Station	Number of reads	Mapped to the metagenomic assembly (%)	Mapped to the SAGs assembly (%)
MG-Uncontaminated	Mason et al., 2012	Metagenomics	Water column	May 2010	Uncontaminated	130914922	5.83	0.01
MG-Poximal	Mason et al., 2012	Metagenomics	Water column	May 2010	Proximal	122465472	19.68	0.07
MG-Distal	Mason et al., 2012	Metagenomics	Water column	May 2010	Distal	144544440	23.63	0.06
MT-Proximal	Mason et al., 2012	Metatranscriptomics	Water column	May 2010	Proximal	64086720	6.12	0.64
MT-Distal	Mason et al., 2012	Metatranscriptomics	Water column	May 2010	Distal	84544314	1.58	0.16
SAG-Oceanospirillales-HWTA	Mason et al., 2012	Single cell genomics	Water column	May 2010	Proximal	8689005	0.12	38.94
SAG-Oceanospirillales-HWTC	Mason et al., 2012	Single cell genomics	Water column	May 2010	Proximal	6864130	0.02	38.49
SAG-Colwellia	Mason et al., 2014	Single cell genomics	Water column	May 2010	Proximal	31228424	1.39	17
A6-700m depth	Yergeau et al., 2015	Metagenomics	Water column	September 2011	37.77 km from the wellhead	2175704	3.22	0.01
A6-1284m depth	Yergeau et al., 2015	Metagenomics	Water column	September 2011	37.77 km from the wellhead	1515132	1.52	0.03
A6-2174m depth	Yergeau et al., 2015	Metagenomics	Water column	September 2011	37.77 km from the wellhead	1539663	2.2	0.02
BM57-850m depth	Yergeau et al., 2015	Metagenomics	Water column	September 2011	3.78 km from the wellhead	1611996	2.64	0.02
BM57-1174m depth	Yergeau et al., 2015	Metagenomics	Water column	September 2011	3.78 km from the wellhead	3680837	3.58	0.01
BM57-1574m depth	Yergeau et al., 2015	Metagenomics	Water column	September 2011	3.78 km from the wellhead	2976927	1.95	0.02
DWH = Deep Water Horizon
SAG = Single amplified genome

## Sheet: Water oil plume 'omic  bins
Bins recovered from the oil plume (Gulf of mexico, 2010 DWH oil spill)
Bins were determined using anvi'o and data from Mason et al., 2012 and 2014			Context
http://www.nature.com/ismej/journal/v6/n9/abs/ismej201259a.html
http://www.ncbi.nlm.nih.gov/pmc/articles/PMC4085564/
Bin Name	Recovery method	RAST best hit	Best hit score (RAST)	Total size	Num contigs	N50	GC-Content	Completion	Contam.
DWH Cryptic	Metagenomics	Bermanella marisrubri	502	348.59 Kb	140	2656	0.4399	0.0018	0
DWH Oceanospirillales desum	Metagenomics	Marinomonas sp. MWYL1	418	1.07 Mb	588	1804	0.5098	0.6278	0.057
DWH Unknown	Metagenomics	Pseudoalteromonas atlantica T6c	484	1.60 Mb	442	5010	0.4153	0	0
SAG Oceanospirillales	Single-cell genomics	Pseudoalteromonas atlantica T6c	519	1.91 Mbp	615	3959	0.4645	0.3424	0.027
SAG Colwellia	Single-cell genomics	Colwellia psychrerythraea 34H	500	971 kbp	326	3879	0.3834	0.3013	0.0018
DWH = Deep Water Horizon
SAG = Single amplified genome
