# Supplementary material for: Anvi’o: an advanced analysis and visualization platform for ‘omics data
Source: PeerJ. 2015 Oct 8;3:e1319. doi: 10.7717/peerj.1319 (PMC4614810; doi:10.7717/peerj.1319)
Supplement: Table S2 — The table includes (I) the proportion of cultivar genomes in the Pensacola beach oiling metagenomes, (II) the description of unrefined and refined CONCOCT bins, (III) the comparison of Alcanivorax sp. P2S70 genomes recovered from cultivation and metagenomics, (IV) the proportion of metagenomic bins in the Pensacola beach oiling metagenomes, (V) the grouping of cultivar genomes and metagenomic bins into seven ecological patterns, and finally (VI) statistics of detected functions among cultivar genomes and metagenomic bins grouped based on their ecological patterns. [file peerj-03-1319-s002.xls]

## Sheet: Name conversions
Name conversions between Figure 5 and the text, and the supplementary material
Bin name in figures and text	Bin name in suppementary material
G	AXBV01_Marinobacter
K	AXBW01_Marinobacter
E	AXBX01 Alcanivorax
D	AXBY01 Labrenzia
F	AXBZ01 Alcanivorax
B	AXCA01 Halomonas
J	AXCB01 Marinobacter
H	AXCC01 Marinobacter
A	AXCD01 Acinetobacter
C	AXCE01 Labrenzia
Bin_43	Group_10_b
Bin_42	Group_10_c
Bin_52	Group_12_c
Bin_56	Group_15_c
Bin_11	Group_20
Bin_9	Group_21_A
Bin_7	Group_21_B
Bin_22	Group_24_ba
Bin_29	Group_25_a
Bin_31	Group_26
Bin_39	Group_27_a
Bin_38	Group_27_b
Bin_18	Group_28
Bin_1	Group_29
Bin_8	Group_3_a
Bin_2	Group_3_b
Bin_35	Group_30
Bin_28	Group_33
Bin_3	Group_34_a
Bin_4	Group_34_b
Bin_17	Group_35_a
Bin_26	Group_36_a
Bin_6	Group_39
Bin_50	Group_42_b
Bin_54	Group_42_c
Bin_37	Group_44_b
Bin_33	Group_46
Bin_32	Group_47_a
Bin_20	Group_50_a
Bin_19	Group_50_b
Bin_46	Group_53_b
Bin_41	Group_54
Bin_21	Group_55_Fixed
Bin_55	Group_56_a
Bin_53	Group_56_ba
Bin_51	Group_56_c
Bin_25	Group_57_a
Bin_24	Group_59_a
Bin_23	Group_59_b
Bin_45	Group_6_A
Bin_44	Group_6_B
Bin_40	Group_6_C
Bin_30	Group_60
Bin_5	Group_65_a
Bin_13	Group_65_b
Bin_12	Group_65_c
Bin_34	Group_66_b
Bin_49	Group_67_b
Bin_36	Group_68
Bin_48	Group_69
Bin_10	Group_70
Bin_27	Group_78
Bin_47	Group_8
Bin_14	Group_9_a
Bin_16	Group_9_b
Bin_15	Group_9_c

## Sheet: Proportion of cultivars
Proportion of cultivars in the beach sand metagenomic dataset
Environmental context for cultivar genomes from Overholt et al., 2013					Context
http://www.ncbi.nlm.nih.gov/pmc/articles/PMC3868850/
TABLE FOR NUMBER OF MAPPED READS						Before				During								After
Name 1	Name 2	Sample site	Taxonomy	Respiration	Genome length	OS-S1	OS-S2	OS-S3	OS-S4	OS-A	OS-B	OS-C	OS-D	OS-E	OS-F	OS-G	OS-H	OS-I600	OS-I606	OS-J598	OS-J604
AXBV01	ES-1	Elmer’s Island Beach	Marinobacter	anaerobic	3559739	0	6	12	4	4721	3006	3883	537	844	1344	997	121	64	54	47	45
AXBW01	C1S70	Pensacola Beach	Marinobacter	aerobic	4126405	0	5	8	3	46995	20431	43134	1360	3516	6713	1790	118	59	36	49	38
AXBX01	PN-3	Pensacola Beach	Alcanivorax	anaerobic	4697326	5	15	21	6	24130	2388	1440	868	1298	1551	2052	249	172	100	117	104
AXBY01	C1B10	Pensacola Beach	Labrenzia	aerobic	6831407	6	4	7	3	1980	2050	2362	1562	576	2013	752	161	81	76	95	81
AXBZ01	P2S70	Pensacola Beach	Alcanivorax	aerobic	3636972	6	27	24	18	516144	327888	207849	113647	16001	37543	27532	1655	216	183	214	237
AXCA01	PBN3	Pensacola Beach	Halomonas	anaerobic	3668536	6	12	20	18	1005	740	749	336	483	561	616	132	131	122	95	110
AXCB01	EVN1	Pensacola Beach	Marinobacter	anaerobic	4301017	2	5	11	2	48444	20379	43928	1479	3506	6618	1932	106	55	58	46	43
AXCC01	EN3	Elmer’s Island Beach	Marinobacter	anaerobic	3979725	0	4	4	6	49539	21716	44348	1364	3405	7028	1607	108	58	48	51	45
AXCD01	COS3	Elmer’s Island Beach	Acinetobacter	aerobic	3440295	4	8	13	7	155	146	112	119	111	137	180	163	58	47	44	47
AXCE01	C1B70	Pensacola Beach	Labrenzia	aerobic	6831462	0	4	13	8	1955	2077	2294	1544	528	2054	694	131	109	76	98	86
TABLE FOR PERCENT OF MAPPED READS						Before				During								After
Name 1	Name 2	Sample site	Taxonomy	Respiration	Genome length	OS-S1	OS-S2	OS-S3	OS-S4	OS-A	OS-B	OS-C	OS-D	OS-E	OS-F	OS-G	OS-H	OS-I600	OS-I606	OS-J598	OS-J604
AXBV01	ES-1	Elmer’s Island Beach	Marinobacter	anaerobic	3559739	0	6.17798e-05	0.00011501	4.91901e-05	0.0125147	0.00805436	0.0138035	0.00215994	0.00277857	0.00331541	0.00214041	0.000404704	0.000166143	0.000148732	0.000127384	0.000137529
AXBW01	C1S70	Pensacola Beach	Marinobacter	aerobic	4126405	0	5.14831e-05	7.66733e-05	3.68926e-05	0.124577	0.0547434	0.153335	0.00547025	0.0115752	0.0165598	0.00384286	0.00039467	0.000153163	9.91547e-05	0.000132805	0.000116136
AXBX01	PN-3	Pensacola Beach	Alcanivorax	anaerobic	4697326	0.00012811	0.000154449	0.000201267	7.37852e-05	0.0639651	0.00639848	0.00511897	0.0034913	0.0042732	0.00382604	0.00440533	0.000832821	0.000446511	0.00027543	0.000317105	0.000317846
AXBY01	C1B10	Pensacola Beach	Labrenzia	aerobic	6831407	0.000153732	4.11865e-05	6.70892e-05	3.68926e-05	0.00524869	0.00549283	0.00839654	0.00628274	0.00189628	0.00496572	0.00161443	0.000538491	0.000210275	0.000209327	0.000257479	0.000247553
AXBZ01	P2S70	Pensacola Beach	Alcanivorax	aerobic	3636972	0.000153732	0.000278009	0.00023002	0.000221355	1.36822	0.878552	0.738871	0.457115	0.0526776	0.092612	0.059107	0.00553542	0.000560734	0.000504036	0.000580004	0.000724322
AXCA01	PBN3	Pensacola Beach	Halomonas	anaerobic	3668536	0.000153732	0.00012356	0.000191683	0.000221355	0.00266411	0.00198278	0.00266258	0.00135147	0.00159011	0.00138389	0.00132246	0.000441496	0.000340075	0.000336024	0.000257479	0.000336183
AXCB01	EVN1	Pensacola Beach	Marinobacter	anaerobic	4301017	5.12439e-05	5.14831e-05	0.000105426	2.45951e-05	0.128418	0.0546041	0.156157	0.00594889	0.0115423	0.0163254	0.00414771	0.000354534	0.00014278	0.000159749	0.000124674	0.000131417
AXCC01	EN3	Elmer’s Island Beach	Marinobacter	anaerobic	3979725	0	4.11865e-05	3.83367e-05	7.37852e-05	0.131321	0.0581865	0.15765	0.00548634	0.0112098	0.0173368	0.00344999	0.000361224	0.000150567	0.000132206	0.000138225	0.000137529
AXCD01	COS3	Elmer’s Island Beach	Acinetobacter	aerobic	3440295	0.000102488	8.2373e-05	0.000124594	8.60827e-05	0.000410883	0.000391197	0.000398142	0.000478647	0.000365428	0.000337955	0.000386433	0.00054518	0.000150567	0.000129452	0.000119253	0.000143642
AXCE01	C1B70	Pensacola Beach	Labrenzia	aerobic	6831462	0	4.11865e-05	0.000124594	9.83802e-05	0.00518242	0.00556517	0.00815481	0.00621034	0.00173825	0.00506686	0.00148991	0.000438151	0.000282963	0.000209327	0.00026561	0.000262834
TABLE FOR PERCENT GENOME RECOVERED						Before				During								After
Name 1	Name 2	Sample site	Taxonomy	Respiration	Genome length	OS-S1	OS-S2	OS-S3	OS-S4	OS-A	OS-B	OS-C	OS-D	OS-E	OS-F	OS-G	OS-H	OS-I600	OS-I606	OS-J598	OS-J604
AXBV01	ES-1	Elmer’s Island Beach	Marinobacter	anaerobic	3559739	0	0.00896133	0.0198048	0.00915798	5.28322	3.77516	5.04812	0.862058	1.12255	1.82879	1.01196	0.157259	0.0435144	0.057139	0.0575885	0.0741066
AXBW01	C1S70	Pensacola Beach	Marinobacter	aerobic	4126405	0	0.0110023	0.0231679	0.00954826	54.9852	33.4239	53.0657	2.87037	7.04024	13.1004	3.40875	0.198744	0.0420948	0.0353819	0.0316014	0.0311409
AXBX01	PN-3	Pensacola Beach	Alcanivorax	anaerobic	4697326	0.0083026	0.0244607	0.0209481	0.0109424	34.8319	1.94298	1.18463	0.450874	0.993331	1.72737	1.28039	0.172694	0.0401292	0.0297616	0.0371701	0.0351902
AXBY01	C1B10	Pensacola Beach	Labrenzia	aerobic	6831407	0.00329361	0.00392306	0.0104956	0.00122962	2.00167	2.29852	2.68756	1.97429	0.398966	2.39987	0.591108	0.0328483	0.0534736	0.0270076	0.0328922	0.0208595
AXBZ01	P2S70	Pensacola Beach	Alcanivorax	aerobic	3636972	0.0249383	0.0525162	0.0379437	0.0301899	98.3036	97.6311	96.3552	91.3737	29.9156	59.9373	46.3148	3.62321	0.0771246	0.333492	0.102998	0.0907073
AXCA01	PBN3	Pensacola Beach	Halomonas	anaerobic	3668536	0.0216435	0.0356	0.020008	0.012212	0.395089	0.348995	0.431207	0.221642	0.284201	0.304508	0.291779	0.0956785	0.0528821	0.0589336	0.0506196	0.0551719
AXCB01	EVN1	Pensacola Beach	Marinobacter	anaerobic	4301017	0.00485932	0.0104859	0.0135084	0.00504532	54.094	32.0194	50.8135	3.00008	6.89476	12.7179	3.55179	0.178446	0.0326667	0.037061	0.0464309	0.0460356
AXCC01	EN3	Elmer’s Island Beach	Marinobacter	anaerobic	3979725	0	0.00547776	0.00630697	0.0130411	58.3852	36.2321	55.0706	3.01463	7.24465	14.1959	3.30277	0.193229	0.0400028	0.0573155	0.0334194	0.0427416
AXCD01	COS3	Elmer’s Island Beach	Acinetobacter	aerobic	3440295	0.00406942	0.0160742	0.0362469	0.0361597	0.0709823	0.0391246	0.0392699	0.0750226	0.0382525	0.0450252	0.0398512	0.0381363	0.0326425	0.0283406	0.0297068	0.0281953
AXCE01	C1B70	Pensacola Beach	Labrenzia	aerobic	6831462	0	0.00588454	0.0160873	0.00455247	1.95838	2.32862	2.66492	1.91215	0.385862	2.40953	0.529799	0.0411918	0.0674965	0.0252069	0.0303303	0.0178585

## Sheet: Unrefined CONCOCT bins
Unrefined CONCOCT bins of the beach sand metagenomic data
metagenomic bin were determined using anvi'o and data from Rodriguez et al., (2015)					Context
http://www.nature.com/ismej/journal/vaop/ncurrent/full/ismej20155a.html
Bin name	Total Size	Number of Contigs	N50	GC-Content	Completion	Contamination
Group_0	4.07 Mb	959	4277	0.696	0.7672	0.587
Group_1	1.61 Mb	354	4466	0.4946	0.2204	0.0074
Group_10	6.96 Mb	1667	4146	0.3868	0.8385	0.718
Group_11	1.51 Mb	366	4158	0.538	0.1479	0
Group_12	5.77 Mb	1052	5976	0.6585	0.9608	0.6551
Group_13	1.36 Mb	298	4344	0.6145	0.2095	0.0316
Group_14	6.06 Mb	1254	5065	0.5514	0.7013	0.4364
Group_15	1.09 Mb	302	3521	0.565	0.0668	0
Group_16	2.80 Mb	878	3076	0.5297	0.4576	0.0535
Group_17	1.70 Mb	437	3819	0.5142	0.5883	0.126
Group_18	6.24 Mb	1015	7106	0.6527	0.7166	0.1032
Group_19	3.33 Mb	907	3486	0.5932	0.2629	0.0511
Group_2	2.64 Mb	124	36781	0.403	0.035	0.018
Group_20	3.10 Mb	110	59157	0.4577	0.9824	0.1255
Group_21	6.05 Mb	143	73824	0.6299	0.9887	1.0446
Group_22	2.04 Mb	491	3955	0.4219	0.0085	0
Group_23	2.81 Mb	721	3840	0.4902	0.6141	0.3075
Group_24	3.57 Mb	264	20303	0.5353	0.9761	1.4503
Group_25	3.23 Mb	740	4357	0.5727	0.5838	0.0351
Group_26	3.63 Mb	998	3535	0.6327	0.2184	0.0719
Group_27	5.80 Mb	1493	3781	0.6182	0.5516	0.2322
Group_28	2.18 Mb	316	8374	0.5101	0.8405	0.086
Group_29	3.22 Mb	67	85154	0.4935	0.9766	0.1072
Group_3	5.02 Mb	588	11182	0.5708	0.9802	1.1426
Group_30	3.29 Mb	281	16580	0.5001	0.9116	0.0675
Group_31	2.25 Mb	447	4921	0.5773	0.1307	0.0152
Group_32	5.80 Mb	1595	3547	0.423	0.4774	0.2372
Group_33	2.38 Mb	557	4298	0.576	0.3396	0.0103
Group_34	5.60 Mb	622	11954	0.6235	0.8959	0.6303
Group_35	5.66 Mb	943	6917	0.6637	0.7797	0.6287
Group_36	4.92 Mb	1207	4005	0.6297	0.4602	0.1285
Group_37	3.20 Mb	430	9986	0.4503	0.0166	0.0126
Group_38	1.34 Mb	372	3407	0.3868	0.1199	0.0076
Group_39	3.89 Mb	590	7939	0.6614	0.3392	0.0347
Group_4	3.84 Mb	774	5156	0.3455	0.6512	1.0851
Group_40	1.76 Mb	374	4855	0.3636	0.1472	0.0385
Group_41	4.46 Mb	745	7265	0.6808	0.7729	0.6002
Group_42	10.85 Mb	2496	4270	0.5912	0.634	0.6353
Group_43	1.92 Mb	432	4182	0.6636	0.0797	0.0018
Group_44	5.18 Mb	919	6317	0.67	0.7926	0.3633
Group_45	4.18 Mb	912	4657	0.4859	0.6356	0.1691
Group_46	6.34 Mb	605	16551	0.5633	0.9596	0.0702
Group_47	3.66 Mb	838	4443	0.6997	0.6909	0.0326
Group_48	3.00 Mb	432	9630	0.4239	0.4573	0.1419
Group_49	5.16 Mb	1142	4420	0.4145	0.896	1.2973
Group_5	1.35 Mb	337	4013	0.4685	0.4909	0.0275
Group_50	5.50 Mb	410	18963	0.5849	0.9865	1.0137
Group_51	1.93 Mb	332	6631	0.3511	0.6283	0.1137
Group_52	129.25 Kb	14	12714	0.5215	0.0018	0.0018
Group_53	5.69 Mb	1444	3898	0.5988	0.3957	0.1574
Group_54	5.20 Mb	31	287045	0.5025	0.9454	0.1255
Group_55	4.69 Mb	401	16353	0.3765	0.9622	0.1409
Group_56	9.93 Mb	1557	7588	0.453	0.9865	2.4129
Group_57	4.34 Mb	532	9695	0.4182	0.6451	0.3291
Group_58	2.48 Mb	43	96126	0.3114	0.1331	0.042
Group_59	5.52 Mb	699	10425	0.5877	0.5919	0.5351
Group_6_A	1.57 Mb	83	27937	0.3217	0.8271	0.0831
Group_6_B	4.31 Mb	123	49893	0.4028	0.9784	0.0767
Group_6_C	3.32 Mb	176	25285	0.422	0.9276	0.0642
Group_60	2.57 Mb	709	3558	0.6803	0.2239	0.0389
Group_61	2.09 Mb	574	3502	0.6934	0.401	0.0834
Group_62	3.94 Mb	930	4148	0.5519	0.4617	0.2028
Group_63	2.25 Mb	659	3190	0.4863	0.1009	0.019
Group_64	3.60 Mb	825	4433	0.5377	0.542	0.2612
Group_65	8.39 Mb	471	26960	0.6218	0.9788	2.2354
Group_66	6.85 Mb	935	9381	0.6576	0.9001	0.5316
Group_67	5.21 Mb	1170	4566	0.5173	0.8982	0.7298
Group_68	3.49 Mb	354	13477	0.5116	0.9239	0.1205
Group_69	3.04 Mb	911	3192	0.6457	0.305	0.0705
Group_7	4.77 Mb	1321	3510	0.4326	0.5307	0.2765
Group_70	10.28 Mb	2591	3937	0.5045	0.3842	0.2005
Group_71	5.32 Mb	855	7818	0.6151	0.2937	0.0883
Group_72	2.02 Mb	472	4136	0.5988	0.167	0.0098
Group_73	5.67 Mb	1213	4717	0.6029	0.3705	0.2578
Group_74	2.50 Mb	368	8516	0.6319	0.0171	0.0054
Group_75	2.10 Mb	49	60719	0.4681	0.0366	0.0072
Group_76	3.56 Mb	823	4404	0.6228	0.4394	0.1592
Group_77	3.15 Mb	889	3422	0.6174	0.1296	0.0058
Group_78	2.60 Mb	457	6371	0.5816	0.6938	0.0522
Group_8	2.49 Mb	592	4210	0.3569	0.3849	0.1018
Group_9	8.79 Mb	1197	8941	0.6449	0.9761	1.474

## Sheet: Refined CONCOCT bins
Refined CONCOCT bins of the beach sand metagenomic data
metagenomic bin were determined using anvi'o and data from Rodriguez et al., (2015)					Context
http://www.nature.com/ismej/journal/vaop/ncurrent/full/ismej20155a.html
Bin name	Total Size (nt)	Num Contigs	N50	GC-Content	Completion	Contamination
Group_0_a	188000	392	4972	0.7044	0.5697	0.0635
Group_0_b	74797	205	3542	0.7116	0.3086	0
Group_0_c	144000	362	4064	0.678	0.2276	0.0154
Group_1	161000	354	4466	0.4946	0.2068	0
Group_10_b	285000	713	3990	0.3869	0.1756	0.0041
Group_10_c	239000	532	4441	0.3507	0.7623	0.0459
Group_10_d	67304	193	3365	0.4694	0.214	0
Group_11	151000	366	4158	0.538	0.1351	0
Group_12_a	110000	296	3812	0.6681	0.1301	0.0223
Group_12_b	186000	383	4989	0.6688	0.3265	0.0076
Group_12_c	281000	373	8746	0.6412	0.8944	0.0823
Group_13	136000	298	4344	0.6145	0.1905	0.028
Group_14_a	106000	278	3814	0.5471	0.062	0
Group_14_b	197000	340	6830	0.5731	0.5925	0.0125
Group_15	109000	302	3521	0.565	0.065	0
Group_15_c	248000	474	5648	0.5426	0.3429	0.0306
Group_15-d	54824	162	3262	0.5393	0.0216	0
Group_16	280000	878	3076	0.5297	0.406	0.0444
Group_17	170000	437	3819	0.5142	0.5443	0.0878
Group_18_a	307000	402	9255	0.6708	0.3393	0.025
Group_18_b	125000	123	12736	0.6341	0.3591	0.0154
Group_18_c	124000	310	3941	0.6366	0.0036	0
Group_18_d	38723	110	3299	0.6593	0.0041	0
Group_19	333000	907	3486	0.5932	0.2292	0.0385
Group_2_a	15358	21	9707	0.5052	0	0
Group_2_b	12364	11	22627	0.4185	0	0
Group_2_c	62412	26	34528	0.3552	0.0018	0
Group_2_d	35349	20	28319	0.3381	0.0206	0
Group_2_e	57023	22	39644	0.4399	0.0018	0.0018
Group_2_f	81369	24	47459	0.4045	0.0018	0.0018
Group_20	310000	110	59157	0.4577	0.9674	0.0409
Group_21_A	232000	74	63045	0.6292	0.9244	0.0346
Group_21_B	317000	51	91943	0.6374	0.9151	0.0205
Group_22	204000	491	3955	0.4219	0.0085	0
Group_23_a	71818	211	3349	0.5031	0.3133	0.0062
Group_23_b	42327	125	3244	0.4619	0.1711	0.0062
Group_23_c	126000	290	4481	0.4868	0.3359	0.0072
Group_24_a	71226	20	50167	0.4779	0.8104	0
Group_24_ba	256000	202	17615	0.5498	0.9031	0.0386
Group_25_a	240000	488	5379	0.573	0.5487	0
Group_25_b	60843	180	3230	0.571	0.0202	0.0076
Group_26	351000	967	3514	0.6332	0.1987	0.0393
Group_27_a	253000	623	3914	0.6075	0.2235	0.0201
Group_27_b	232000	603	3781	0.6314	0.3156	0.0134
Group_27_c	63423	177	3464	0.6168	0.0928	0.0103
Group_28	218000	316	8374	0.5101	0.8043	0.0219
Group_29	322000	67	85154	0.4935	0.9602	0.0409
Group_3_a	208000	356	6464	0.5857	0.8884	0.0601
Group_3_b	294000	232	18413	0.5538	0.9414	0.0445
Group_30	329000	281	16580	0.5001	0.874	0.0331
Group_31	113000	266	4063	0.5642	0.1253	0.008
Group_32_a	119000	318	3545	0.4062	0.1301	0.0063
Group_32_b	168000	471	3486	0.4295	0.1333	0
Group_32_c	154000	400	3852	0.4386	0.1576	0
Group_32_d	49244	137	3601	0.4148	0.1514	0
Group_32_e	69932	205	3211	0.4265	0.0321	0
Group_33	234000	546	4304	0.576	0.2877	0.0023
Group_34_a	256000	208	17882	0.622	0.8521	0.046
Group_34_b	297000	402	8872	0.625	0.5314	0.0166
Group_35_a	346000	432	10413	0.6709	0.5949	0.0471
Group_35_b	38762	107	3597	0.6378	0.0252	0
Group_35_c	74051	173	4503	0.6936	0.3741	0
Group_35_d	33082	103	3122	0.6534	0.2021	0
Group_36_a	277000	624	4532	0.6293	0.4357	0.0327
Group_36_b	120000	331	3484	0.6372	0.0153	0
Group_37	320000	430	9986	0.4503	0.0094	0.0054
Group_38	134000	372	3407	0.3868	0.0897	0.0076
Group_39	389000	590	7939	0.6614	0.3066	0.0183
Group_4_a	106000	179	6952	0.3373	0.3635	0.0018
Group_4_b	96235	166	6202	0.3409	0.2787	0.0062
Group_4_c	50081	126	3950	0.3619	0.0599	0
Group_4-d	91996	190	5031	0.3559	0.3269	0.0125
Group_40	176000	374	4855	0.3636	0.131	0.0304
Group_41_a	118000	294	3964	0.6847	0.447	0.0217
Group_41_b	57143	92	7201	0.6631	0	0
Group_41_c	3853	71	6325	0.7046	0.014	0
Group_41_d	176000	211	10977	0.6837	0.7309	0.0364
Group_41_e	42823	59	9652	0.6586	0.0144	0
Group_42_a	195000	505	3778	0.6066	0.1172	0.0207
Group_42_b	438000	1201	3595	0.5866	0.3194	0.0768
Group_42_c	262000	411	7213	0.5882	0.3905	0.0188
Group_42_d	185000	368	5188	0.5892	0.1832	0.0116
Group_43	192000	432	4182	0.6636	0.0698	0
Group_44_a	182000	340	5669	0.6829	0.6862	0.0387
Group_44_b	332000	572	6531	0.6622	0.3267	0.0041
Group_45_a	197000	472	4179	0.4925	0.2188	0.008
Group_45_b	187000	358	5600	0.4762	0.4616	0.0103
Group_45_c	2894	68	4389	0.4861	0.0278	0.0018
Group_46	634000	605	16551	0.5633	0.9468	0.0441
Group_47_a	284000	605	4923	0.7096	0.6645	0.0166
Group_47_b	82298	233	3415	0.6741	0.0018	0
Group_48_a	94092	189	5428	0.4277	0.3862	0.0707
Group_48_b	78087	73	14958	0.4314	0.0175	0
Group_49_a	121000	310	3709	0.4134	0.137	0.0018
Group_49_b	111000	281	3915	0.419	0.4703	0.0062
Group_49_c	64821	66	12472	0.3301	0.772	0.008
Group_5	135000	337	4013	0.4685	0.473	0.0257
Group_50_a	262000	206	18543	0.5911	0.8542	0.0273
Group_50_b	267000	203	18426	0.5818	0.9161	0.0445
Group_51	193000	332	6631	0.3511	0.5433	0.027
Group_52	12925	14	12714	0.5215	0.0018	0.0018
Group_53_a	181000	424	4319	0.6057	0.2824	0.0098
Group_53_b	236000	656	3545	0.5906	0.1212	0.008
Group_53_c	113000	253	4616	0.6086	0.0576	0
Group_54	520000	31	287045	0.5025	0.9206	0.0331
Group_55_Fixed	458000	384	16851	0.3759	0.9436	0.0561
Group_56_a	223000	334	7663	0.4416	0.7416	0.0342
Group_56_ba	216000	254	10548	0.459	0.7736	0.0881
Group_56_c	218000	267	10280	0.4575	0.6184	0.0279
Group_56_d	113000	308	3651	0.4394	0.115	0.0189
Group_56_e	197000	371	5660	0.4666	0.5101	0.0397
Group_57_a	235000	293	9606	0.4155	0.2611	0.008
Group_57_b	168000	196	10211	0.4222	0.5499	0.0405
Group_58_a	60941	21	39115	0.3278	0.0213	0
Group_58_b	145000	15	183743	0.2956	0.0872	0.0018
Group_58_c	17038	1	170383	0.3377	0	0
Group_58_d	2235	5	60368	0.3595	0.0018	0
Group_59_a	312000	266	16317	0.5816	0.4539	0.0418
Group_59_b	240000	433	6180	0.5927	0.4488	0.0166
Group_6_A	157000	83	27937	0.3217	0.8008	0.0228
Group_6_B	431000	123	49893	0.4028	0.9423	0.0342
Group_6_C	332000	176	25285	0.422	0.8929	0.0126
Group_60	255000	704	3563	0.6806	0.1921	0
Group_61_a	99082	282	3385	0.6919	0.2865	0
Group_61_b	110000	292	3602	0.6948	0.1308	0.0136
Group_62_a	87719	246	3523	0.5727	0.2541	0
Group_62_b	162000	338	5032	0.5532	0.2058	0.0297
Group_62_c	144000	346	4044	0.536	0.0882	0
Group_63	156000	479	3066	0.4882	0.0557	0.0154
Group_64_a	140000	323	4440	0.5421	0.1587	0.0058
Group_64_b	64247	182	3343	0.5039	0.0278	0
Group_64_c	156000	320	5152	0.5524	0.4517	0.0395
Group_65_a	229000	166	19539	0.6218	0.9499	0.021
Group_65_b	323000	157	31522	0.6224	0.9292	0.0228
Group_65_c	254000	120	31882	0.6227	0.9368	0.0585
Group_66_a	168000	360	4626	0.695	0.4515	0.0257
Group_66_b	517000	575	12142	0.6376	0.8102	0.0188
Group_67_a	189000	369	5241	0.5342	0.6559	0.0217
Group_67_b	223000	519	4351	0.489	0.5504	0.0121
Group_67_c	110000	282	3771	0.5469	0.281	0.0116
Group_68	349000	354	13477	0.5116	0.9013	0.0452
Group_69	285000	854	3192	0.6434	0.2978	0.0579
Group_7_a	127000	366	3440	0.4331	0.1868	0.0359
Group_7_b	190000	487	3857	0.437	0.2854	0.0495
Group_7_c	159000	468	3300	0.4277	0.124	0.0162
Group_70	1028000	2591	3937	0.5045	0.2838	0.0915
Group_71	348000	616	6434	0.618	0.0466	0.0036
Group_72	180000	456	3915	0.602	0.1384	0.0062
Group_73_a	139000	330	4346	0.5965	0.1303	0.0054
Group_73_b	232000	520	4335	0.6052	0.1309	0.022
Group_73_c	186000	344	5732	0.6069	0.1684	0.048
Group_74	250000	368	8516	0.6319	0.0153	0.0018
Group_75	210000	49	60719	0.4681	0.0312	0.0054
Group_76_a	170000	390	4428	0.6402	0.3854	0.0279
Group_76_b	148000	328	4749	0.6041	0.1009	0
Group_76_c	38087	105	3500	0.6167	0.0157	0.0018
Group_77	315000	889	3422	0.6174	0.1242	0.0058
Group_78	260000	457	6371	0.5816	0.6478	0.0351
Group_8	246000	586	4250	0.3567	0.3462	0.0947
Group_9_a	313000	519	6782	0.6363	0.5238	0.0103
Group_9_b	321000	415	9343	0.6656	0.7782	0.0483
Group_9_c	239000	255	12709	0.63	0.8596	0.0409

## Sheet: Alcanivorax sp. P2S70
Comparison of the cultivar and metagenomic bin of Alcanivorax sp. P2S70
Alcanivorax sp. P2S70 metagenomic bin was determined using anvi'o and data from Rodriguez et al., (2015)					Context
http://www.nature.com/ismej/journal/vaop/ncurrent/full/ismej20155a.html
Cultivar genomes of Alcanivorax sp. P2S70 is from Overholt et al., 2013
http://www.ncbi.nlm.nih.gov/pmc/articles/PMC3868850/
Genomic comparison was performed using RAST
Contig	Gene	Length	Gene id	function	Hit	Contig	Gene	Gene id	percent identity 6666666.121035	function
1	5	251	fig|6666666.120865.peg.5	hypothetical protein	bi	24	618	fig|6666666.121035.peg.618	100	hypothetical protein
2	7	393	fig|6666666.120865.peg.7	hypothetical protein	bi	48	1593	fig|6666666.121035.peg.1593	100	hypothetical protein
2	8	1048	fig|6666666.120865.peg.8	RND efflux system, inner membrane transporter CmeB	bi	48	1594	fig|6666666.121035.peg.1594	100	RND efflux system, inner membrane transporter CmeB
3	10	140	fig|6666666.120865.peg.10	Enolase (EC 4.2.1.11)	bi	66	2748	fig|6666666.121035.peg.2748	100	Enolase (EC 4.2.1.11)
3	11	121	fig|6666666.120865.peg.11	Septum formation initiator	bi	66	2749	fig|6666666.121035.peg.2749	100	Septum formation initiator
3	12	236	fig|6666666.120865.peg.12	2-C-methyl-D-erythritol 4-phosphate cytidylyltransferase (EC 2.7.7.60)	bi	66	2750	fig|6666666.121035.peg.2750	100	2-C-methyl-D-erythritol 4-phosphate cytidylyltransferase (EC 2.7.7.60)
3	13	160	fig|6666666.120865.peg.13	2-C-methyl-D-erythritol 2,4-cyclodiphosphate synthase (EC 4.6.1.12)	bi	66	2751	fig|6666666.121035.peg.2751	100	2-C-methyl-D-erythritol 2,4-cyclodiphosphate synthase (EC 4.6.1.12)
3	14	343	fig|6666666.120865.peg.14	tRNA pseudouridine 13 synthase (EC 4.2.1.-)	bi	66	2752	fig|6666666.121035.peg.2752	100	tRNA pseudouridine 13 synthase (EC 4.2.1.-)
3	15	221	fig|6666666.120865.peg.15	Protein-L-isoaspartate O-methyltransferase (EC 2.1.1.77)	bi	66	2753	fig|6666666.121035.peg.2753	100	Protein-L-isoaspartate O-methyltransferase (EC 2.1.1.77)
3	16	304	fig|6666666.120865.peg.16	membrane protein	bi	66	2754	fig|6666666.121035.peg.2754	100	membrane protein
4	19	121	fig|6666666.120865.peg.19	twitching motility protein PilH	bi	61	2209	fig|6666666.121035.peg.2209	100	twitching motility protein PilH
5	23	277	fig|6666666.120865.peg.23	Potassium voltage-gated channel subfamily KQT; possible potassium channel, VIC family	bi	66	2655	fig|6666666.121035.peg.2655	100	Potassium voltage-gated channel subfamily KQT; possible potassium channel, VIC family
5	24	336	fig|6666666.120865.peg.24	6-hexanolactone hydrolase	bi	66	2656	fig|6666666.121035.peg.2656	100	6-hexanolactone hydrolase
5	25	1089	fig|6666666.120865.peg.25	hypothetical protein	bi	66	2657	fig|6666666.121035.peg.2657	100	hypothetical protein
6	27	438	fig|6666666.120865.peg.27	GDP-mannose 6-dehydrogenase (EC 1.1.1.132)	bi	18	579	fig|6666666.121035.peg.579	100	GDP-mannose 6-dehydrogenase (EC 1.1.1.132)
6	30	450	fig|6666666.120865.peg.30	Alginate biosynthesis protein AlgK precursor	bi	18	576	fig|6666666.121035.peg.576	100	Alginate biosynthesis protein AlgK precursor
6	32	473	fig|6666666.120865.peg.32	Probable poly(beta-D-mannuronate) O-acetylase (EC 2.3.1.-)	bi	18	574	fig|6666666.121035.peg.574	100	Probable poly(beta-D-mannuronate) O-acetylase (EC 2.3.1.-)
6	33	381	fig|6666666.120865.peg.33	Alginate biosynthesis protein AlgJ	bi	18	573	fig|6666666.121035.peg.573	100	Alginate biosynthesis protein AlgJ
6	34	167	fig|6666666.120865.peg.34	Alginate o-acetyltransferase AlgF	bi	18	572	fig|6666666.121035.peg.572	100	Alginate o-acetyltransferase AlgF
6	35	470	fig|6666666.120865.peg.35	Alginate biosynthesis protein AlgX	bi	18	571	fig|6666666.121035.peg.571	100	Alginate biosynthesis protein AlgX
6	38	456	fig|6666666.120865.peg.38	Phosphomannomutase (EC 5.4.2.8)	bi	18	568	fig|6666666.121035.peg.568	100	Phosphomannomutase (EC 5.4.2.8)
6	40	104	fig|6666666.120865.peg.40	SSU ribosomal protein S10p (S20e)	bi	18	566	fig|6666666.121035.peg.566	100	SSU ribosomal protein S10p (S20e)
7	41	402	fig|6666666.120865.peg.41	Multidrug resistance transporter, Bcr/CflA family	bi	58	1967	fig|6666666.121035.peg.1967	100	Multidrug resistance transporter, Bcr/CflA family
8	47	181	fig|6666666.120865.peg.47	FIG003461: hypothetical protein	bi	41	1347	fig|6666666.121035.peg.1347	100	FIG003461: hypothetical protein
8	48	269	fig|6666666.120865.peg.48	Propionate--CoA ligase (EC 6.2.1.17)	bi	41	1348	fig|6666666.121035.peg.1348	100	Propionate--CoA ligase (EC 6.2.1.17)
9	50	256	fig|6666666.120865.peg.50	hypothetical protein	bi	22	600	fig|6666666.121035.peg.600	100	hypothetical protein
10	54	47	fig|6666666.120865.peg.54	hypothetical protein	bi	10	448	fig|6666666.121035.peg.448	100	hypothetical protein
10	55	351	fig|6666666.120865.peg.55	2-keto-3-deoxy-D-arabino-heptulosonate-7-phosphate synthase I alpha (EC 2.5.1.54)	bi	10	449	fig|6666666.121035.peg.449	100	2-keto-3-deoxy-D-arabino-heptulosonate-7-phosphate synthase I alpha (EC 2.5.1.54)
10	56	46	fig|6666666.120865.peg.56	hypothetical protein	bi	10	450	fig|6666666.121035.peg.450	100	hypothetical protein
11	59	353	fig|6666666.120865.peg.59	Glutaminase (EC 3.5.1.2)	bi	40	1315	fig|6666666.121035.peg.1315	100	Glutaminase (EC 3.5.1.2)
11	60	386	fig|6666666.120865.peg.60	hypothetical protein	bi	40	1316	fig|6666666.121035.peg.1316	100	hypothetical protein
11	63	222	fig|6666666.120865.peg.63	Thiopurine S-methyltransferase (EC 2.1.1.67)	bi	40	1319	fig|6666666.121035.peg.1319	100	Thiopurine S-methyltransferase (EC 2.1.1.67)
11	64	165	fig|6666666.120865.peg.64	hypothetical protein	bi	40	1320	fig|6666666.121035.peg.1320	100	hypothetical protein
11	65	416	fig|6666666.120865.peg.65	hypothetical protein	bi	40	1321	fig|6666666.121035.peg.1321	100	hypothetical protein
11	66	105	fig|6666666.120865.peg.66	hypothetical protein	bi	40	1322	fig|6666666.121035.peg.1322	100	hypothetical protein
11	67	162	fig|6666666.120865.peg.67	FIG001943: hypothetical protein YajQ	bi	40	1323	fig|6666666.121035.peg.1323	100	FIG001943: hypothetical protein YajQ
11	69	89	fig|6666666.120865.peg.69	hypothetical protein	bi	40	1325	fig|6666666.121035.peg.1325	100	hypothetical protein
11	70	128	fig|6666666.120865.peg.70	hypothetical protein-transmembrane prediction	bi	40	1326	fig|6666666.121035.peg.1326	100	hypothetical protein
12	71	244	fig|6666666.120865.peg.71	hypothetical protein	bi	55	1884	fig|6666666.121035.peg.1884	100	hypothetical protein
12	73	221	fig|6666666.120865.peg.73	hypothetical protein	bi	55	1882	fig|6666666.121035.peg.1882	100	hypothetical protein
12	74	283	fig|6666666.120865.peg.74	hypothetical protein	bi	55	1881	fig|6666666.121035.peg.1881	100	hypothetical protein
12	75	297	fig|6666666.120865.peg.75	FIG018329: 1-acyl-sn-glycerol-3-phosphate acyltransferase	bi	55	1880	fig|6666666.121035.peg.1880	100	FIG018329: 1-acyl-sn-glycerol-3-phosphate acyltransferase
12	76	123	fig|6666666.120865.peg.76	hypothetical protein	bi	55	1879	fig|6666666.121035.peg.1879	100	hypothetical protein
12	78	205	fig|6666666.120865.peg.78	FIG027190: Putative transmembrane protein	bi	55	1877	fig|6666666.121035.peg.1877	100	FIG027190: Putative transmembrane protein
13	81	314	fig|6666666.120865.peg.81	Pyruvate dehydrogenase E1 component (EC 1.2.4.1)	bi	37	876	fig|6666666.121035.peg.876	100	Pyruvate dehydrogenase E1 component (EC 1.2.4.1)
14	85	252	fig|6666666.120865.peg.85	Urea ABC transporter, permease protein UrtB	bi	1	14	fig|6666666.121035.peg.14	100	Urea ABC transporter, permease protein UrtB
14	87	250	fig|6666666.120865.peg.87	Urea ABC transporter, ATPase protein UrtD	bi	1	16	fig|6666666.121035.peg.16	100	Urea ABC transporter, ATPase protein UrtD
14	88	230	fig|6666666.120865.peg.88	Urea ABC transporter, ATPase protein UrtE	bi	1	17	fig|6666666.121035.peg.17	100	Urea ABC transporter, ATPase protein UrtE
14	89	349	fig|6666666.120865.peg.89	Aliphatic amidase amiE (EC 3.5.1.4)	bi	1	18	fig|6666666.121035.peg.18	100	Aliphatic amidase amiE (EC 3.5.1.4)
15	91	266	fig|6666666.120865.peg.91	Indole-3-glycerol phosphate synthase (EC 4.1.1.48)	bi	62	2392	fig|6666666.121035.peg.2392	100	Indole-3-glycerol phosphate synthase (EC 4.1.1.48)
15	92	131	fig|6666666.120865.peg.92	Anthranilate phosphoribosyltransferase (EC 2.4.2.18)	bi	62	2391	fig|6666666.121035.peg.2391	100	Anthranilate phosphoribosyltransferase (EC 2.4.2.18)
15	93	201	fig|6666666.120865.peg.93	Anthranilate synthase, amidotransferase component (EC 4.1.3.27) @ Para-aminobenzoate synthase, amidotransferase component (EC 2.6.1.85)	bi	62	2390	fig|6666666.121035.peg.2390	100	Anthranilate synthase, amidotransferase component (EC 4.1.3.27) @ Para-aminobenzoate synthase, amidotransferase component (EC 2.6.1.85)
15	94	498	fig|6666666.120865.peg.94	Anthranilate synthase, aminase component (EC 4.1.3.27)	bi	62	2389	fig|6666666.121035.peg.2389	100	Anthranilate synthase, aminase component (EC 4.1.3.27)
15	96	189	fig|6666666.120865.peg.96	hypothetical protein	bi	62	2387	fig|6666666.121035.peg.2387	100	hypothetical protein
15	98	210	fig|6666666.120865.peg.98	hypothetical protein	bi	62	2385	fig|6666666.121035.peg.2385	100	hypothetical protein
15	99	337	fig|6666666.120865.peg.99	Transcriptional regulator, AraC family	bi	62	2384	fig|6666666.121035.peg.2384	100	Transcriptional regulator, AraC family
15	100	100	fig|6666666.120865.peg.100	PhnB protein; putative DNA binding 3-demethylubiquinone-9 3-methyltransferase domain protein	bi	62	2383	fig|6666666.121035.peg.2383	100	PhnB protein; putative DNA binding 3-demethylubiquinone-9 3-methyltransferase domain protein
16	101	132	fig|6666666.120865.peg.101	Phosphate regulon transcriptional regulatory protein PhoB	bi	19	582	fig|6666666.121035.peg.582	100	Phosphate regulon transcriptional regulatory protein PhoB
16	103	863	fig|6666666.120865.peg.103	Phosphate regulon sensor protein PhoR (EC 2.7.3.-)	bi	19	584	fig|6666666.121035.peg.584	100	Phosphate regulon sensor protein PhoR (EC 2.7.3.-)
16	104	156	fig|6666666.120865.peg.104	Cytochrome c5	bi	19	585	fig|6666666.121035.peg.585	100	Cytochrome c5
16	105	117	fig|6666666.120865.peg.105	Cytochrome c5	bi	19	586	fig|6666666.121035.peg.586	100	Cytochrome c5
17	106	149	fig|6666666.120865.peg.106	hypothetical protein	bi	11	454	fig|6666666.121035.peg.454	100	hypothetical protein
17	107	157	fig|6666666.120865.peg.107	uncharacterized domain 1	bi	11	453	fig|6666666.121035.peg.453	100	uncharacterized domain 1
17	108	375	fig|6666666.120865.peg.108	Polyhydroxyalkanoic acid synthase	bi	11	452	fig|6666666.121035.peg.452	100	Polyhydroxyalkanoic acid synthase
17	109	217	fig|6666666.120865.peg.109	hypothetical protein	bi	71	3150	fig|6666666.121035.peg.3150	100	hypothetical protein
17	111	109	fig|6666666.120865.peg.111	hypothetical protein	bi	71	3152	fig|6666666.121035.peg.3152	100	hypothetical protein
17	114	260	fig|6666666.120865.peg.114	Chromosome (plasmid) partitioning protein ParA	bi	71	3154	fig|6666666.121035.peg.3154	100	Chromosome (plasmid) partitioning protein ParA
17	115	448	fig|6666666.120865.peg.115	cytochrome P450	bi	71	3155	fig|6666666.121035.peg.3155	100	cytochrome P450
17	116	81	fig|6666666.120865.peg.116	Glutathione reductase (EC 1.8.1.7)	bi	71	3156	fig|6666666.121035.peg.3156	100	Glutathione reductase (EC 1.8.1.7)
18	120	264	fig|6666666.120865.peg.120	Signal peptidase I (EC 3.4.21.89)	bi	63	2518	fig|6666666.121035.peg.2518	100	Signal peptidase I (EC 3.4.21.89)
18	121	127	fig|6666666.120865.peg.121	hypothetical protein	bi	63	2519	fig|6666666.121035.peg.2519	100	hypothetical protein
18	122	221	fig|6666666.120865.peg.122	Ribonuclease III (EC 3.1.26.3)	bi	63	2520	fig|6666666.121035.peg.2520	100	Ribonuclease III (EC 3.1.26.3)
18	123	304	fig|6666666.120865.peg.123	GTP-binding protein Era	bi	63	2521	fig|6666666.121035.peg.2521	100	GTP-binding protein Era
18	124	222	fig|6666666.120865.peg.124	DNA recombination and repair protein RecO	bi	63	2522	fig|6666666.121035.peg.2522	100	DNA recombination and repair protein RecO
18	125	243	fig|6666666.120865.peg.125	Pyridoxine 5'-phosphate synthase (EC 2.6.99.2)	bi	63	2523	fig|6666666.121035.peg.2523	100	Pyridoxine 5'-phosphate synthase (EC 2.6.99.2)
18	127	163	fig|6666666.120865.peg.127	FIG019993: putative exported protein	bi	63	2525	fig|6666666.121035.peg.2525	100	FIG019993: putative exported protein
18	129	254	fig|6666666.120865.peg.129	DNA-binding response regulator	bi	63	2527	fig|6666666.121035.peg.2527	100	DNA-binding response regulator
18	130	427	fig|6666666.120865.peg.130	Two-component sensor histidine kinase PfeS, enterobactin	bi	63	2528	fig|6666666.121035.peg.2528	100	Two-component sensor histidine kinase PfeS, enterobactin
18	131	653	fig|6666666.120865.peg.131	TonB-dependent receptor; Outer membrane receptor for ferrienterochelin and colicins	bi	63	2529	fig|6666666.121035.peg.2529	100	TonB-dependent receptor; Outer membrane receptor for ferrienterochelin and colicins
18	132	136	fig|6666666.120865.peg.132	hypothetical protein	bi	63	2530	fig|6666666.121035.peg.2530	100	hypothetical protein
18	133	171	fig|6666666.120865.peg.133	hypothetical protein	bi	63	2531	fig|6666666.121035.peg.2531	100	hypothetical protein
19	134	326	fig|6666666.120865.peg.134	hypothetical protein	bi	40	1228	fig|6666666.121035.peg.1228	100	hypothetical protein
19	136	137	fig|6666666.120865.peg.136	hypothetical protein	bi	40	1230	fig|6666666.121035.peg.1230	100	hypothetical protein
19	137	120	fig|6666666.120865.peg.137	hypothetical protein	bi	40	1231	fig|6666666.121035.peg.1231	100	hypothetical protein
20	139	683	fig|6666666.120865.peg.139	Ferrichrome-iron receptor	bi	50	1743	fig|6666666.121035.peg.1743	100	Ferrichrome-iron receptor
20	141	497	fig|6666666.120865.peg.141	Exopolyphosphatase (EC 3.6.1.11)	bi	50	1745	fig|6666666.121035.peg.1745	100	Exopolyphosphatase (EC 3.6.1.11)
20	142	109	fig|6666666.120865.peg.142	Thioredoxin	bi	50	1746	fig|6666666.121035.peg.1746	100	Thioredoxin
20	143	104	fig|6666666.120865.peg.143	Transcription termination factor Rho	bi	50	1747	fig|6666666.121035.peg.1747	100	Transcription termination factor Rho
21	144	169	fig|6666666.120865.peg.144	TRAP-type transport system, small permease component, predicted N-acetylneuraminate transporter	bi	70	3133	fig|6666666.121035.peg.3133	100	TRAP-type transport system, small permease component, predicted N-acetylneuraminate transporter
21	146	284	fig|6666666.120865.peg.146	FIG00610130: hypothetical protein	bi	70	3135	fig|6666666.121035.peg.3135	100	FIG00610130: hypothetical protein
21	149	189	fig|6666666.120865.peg.149	Translation elongation factor P	bi	70	3138	fig|6666666.121035.peg.3138	100	Translation elongation factor P
22	153	143	fig|6666666.120865.peg.153	Truncated hemoglobins	bi	41	1387	fig|6666666.121035.peg.1387	100	Truncated hemoglobins
22	154	106	fig|6666666.120865.peg.154	hypothetical protein	bi	41	1386	fig|6666666.121035.peg.1386	100	hypothetical protein
22	155	409	fig|6666666.120865.peg.155	Beta-lactamase class C and other penicillin binding proteins	bi	41	1385	fig|6666666.121035.peg.1385	100	Beta-lactamase class C and other penicillin binding proteins
22	158	434	fig|6666666.120865.peg.158	Homoserine dehydrogenase (EC 1.1.1.3)	bi	41	1382	fig|6666666.121035.peg.1382	100	Homoserine dehydrogenase (EC 1.1.1.3)
22	159	397	fig|6666666.120865.peg.159	Aspartate aminotransferase (EC 2.6.1.1)	bi	41	1381	fig|6666666.121035.peg.1381	100	Aspartate aminotransferase (EC 2.6.1.1)
22	160	257	fig|6666666.120865.peg.160	Thiol:disulfide interchange protein DsbC	bi	41	1380	fig|6666666.121035.peg.1380	100	Thiol:disulfide interchange protein DsbC
22	162	85	fig|6666666.120865.peg.162	Transglycosylase associated protein	bi	41	1378	fig|6666666.121035.peg.1378	100	Transglycosylase associated protein
22	163	119	fig|6666666.120865.peg.163	LSU ribosomal protein L19p	bi	41	1377	fig|6666666.121035.peg.1377	100	LSU ribosomal protein L19p
22	164	266	fig|6666666.120865.peg.164	tRNA (Guanine37-N1) -methyltransferase (EC 2.1.1.31)	bi	41	1376	fig|6666666.121035.peg.1376	100	tRNA (Guanine37-N1) -methyltransferase (EC 2.1.1.31)
22	165	185	fig|6666666.120865.peg.165	16S rRNA processing protein RimM	bi	41	1375	fig|6666666.121035.peg.1375	100	16S rRNA processing protein RimM
22	166	83	fig|6666666.120865.peg.166	SSU ribosomal protein S16p	bi	41	1374	fig|6666666.121035.peg.1374	100	SSU ribosomal protein S16p
23	167	117	fig|6666666.120865.peg.167	lytic transglycosylase	bi	71	3158	fig|6666666.121035.peg.3158	100	lytic transglycosylase
23	168	70	fig|6666666.120865.peg.168	lytic transglycosylase	uni	71	3158	fig|6666666.121035.peg.3158	100	lytic transglycosylase
23	169	99	fig|6666666.120865.peg.169	hypothetical protein	bi	71	3159	fig|6666666.121035.peg.3159	100	hypothetical protein
23	170	791	fig|6666666.120865.peg.170	Phosphoenolpyruvate synthase (EC 2.7.9.2)	bi	71	3160	fig|6666666.121035.peg.3160	100	Phosphoenolpyruvate synthase (EC 2.7.9.2)
24	172	232	fig|6666666.120865.peg.172	hypothetical protein	bi	50	1667	fig|6666666.121035.peg.1667	100	hypothetical protein
24	173	251	fig|6666666.120865.peg.173	Ubiquinone/menaquinone biosynthesis methyltransferase UbiE (EC 2.1.1.-)	bi	50	1668	fig|6666666.121035.peg.1668	100	Ubiquinone/menaquinone biosynthesis methyltransferase UbiE (EC 2.1.1.-)
24	174	219	fig|6666666.120865.peg.174	Protein YigP (COG3165) clustered with ubiquinone biosynthetic genes	bi	50	1669	fig|6666666.121035.peg.1669	100	Protein YigP (COG3165) clustered with ubiquinone biosynthetic genes
24	176	112	fig|6666666.120865.peg.176	Phosphoribosyl-ATP pyrophosphatase (EC 3.6.1.31)	bi	50	1671	fig|6666666.121035.peg.1671	100	Phosphoribosyl-ATP pyrophosphatase (EC 3.6.1.31)
24	177	76	fig|6666666.120865.peg.177	Twin-arginine translocation protein TatA	bi	50	1672	fig|6666666.121035.peg.1672	100	Twin-arginine translocation protein TatA
24	178	122	fig|6666666.120865.peg.178	Twin-arginine translocation protein TatB	bi	50	1673	fig|6666666.121035.peg.1673	100	Twin-arginine translocation protein TatB
24	179	247	fig|6666666.120865.peg.179	Twin-arginine translocation protein TatC	bi	50	1674	fig|6666666.121035.peg.1674	100	Twin-arginine translocation protein TatC
25	181	217	fig|6666666.120865.peg.181	transcriptional regulator, LuxR family	bi	18	533	fig|6666666.121035.peg.533	100	transcriptional regulator, LuxR family
25	183	172	fig|6666666.120865.peg.183	Single-stranded DNA-binding protein	bi	18	531	fig|6666666.121035.peg.531	100	Single-stranded DNA-binding protein
25	187	338	fig|6666666.120865.peg.187	hypothetical protein	bi	18	527	fig|6666666.121035.peg.527	100	hypothetical protein
25	188	498	fig|6666666.120865.peg.188	Adenylate cyclase (EC 4.6.1.1)	bi	18	526	fig|6666666.121035.peg.526	100	Adenylate cyclase (EC 4.6.1.1)
26	190	283	fig|6666666.120865.peg.190	Probable component of the lipoprotein assembly complex (forms a complex with YaeT, YfgL, and NlpB)	bi	18	480	fig|6666666.121035.peg.480	100	Probable component of the lipoprotein assembly complex (forms a complex with YaeT, YfgL, and NlpB)
26	191	538	fig|6666666.120865.peg.191	NAD synthetase (EC 6.3.1.5) / Glutamine amidotransferase chain of NAD synthetase	bi	18	481	fig|6666666.121035.peg.481	100	NAD synthetase (EC 6.3.1.5) / Glutamine amidotransferase chain of NAD synthetase
26	192	80	fig|6666666.120865.peg.192	hypothetical protein	bi	18	482	fig|6666666.121035.peg.482	100	hypothetical protein
26	194	463	fig|6666666.120865.peg.194	Type IV fimbriae expression regulatory protein PilR	bi	18	484	fig|6666666.121035.peg.484	100	Type IV fimbriae expression regulatory protein PilR
26	196	1135	fig|6666666.120865.peg.196	Type IV fimbrial biogenesis protein PilY1	bi	18	487	fig|6666666.121035.peg.487	100	Type IV fimbrial biogenesis protein PilY1
26	197	172	fig|6666666.120865.peg.197	hypothetical protein	bi	18	488	fig|6666666.121035.peg.488	100	hypothetical protein
26	198	243	fig|6666666.120865.peg.198	Type IV fimbrial biogenesis protein PilW	bi	18	489	fig|6666666.121035.peg.489	100	Type IV fimbrial biogenesis protein PilW
26	199	172	fig|6666666.120865.peg.199	Type IV fimbrial biogenesis protein PilV	bi	18	490	fig|6666666.121035.peg.490	100	Type IV fimbrial biogenesis protein PilV
26	200	158	fig|6666666.120865.peg.200	Type IV fimbrial biogenesis protein FimT	bi	18	491	fig|6666666.121035.peg.491	100	Type IV fimbrial biogenesis protein FimT
27	202	144	fig|6666666.120865.peg.202	Uncharacterized protein, possibly involved in aromatic compounds catabolism	bi	46	1427	fig|6666666.121035.peg.1427	100	Uncharacterized protein, possibly involved in aromatic compounds catabolism
27	204	475	fig|6666666.120865.peg.204	Aldehyde dehydrogenase (EC 1.2.1.3)	bi	20	591	fig|6666666.121035.peg.591	100	Aldehyde dehydrogenase (EC 1.2.1.3)
27	205	314	fig|6666666.120865.peg.205	hypothetical protein	bi	20	590	fig|6666666.121035.peg.590	100	hypothetical protein
27	207	257	fig|6666666.120865.peg.207	3-oxoacyl-[acyl-carrier protein] reductase (EC 1.1.1.100)	bi	20	588	fig|6666666.121035.peg.588	100	3-oxoacyl-[acyl-carrier protein] reductase (EC 1.1.1.100)
28	209	454	fig|6666666.120865.peg.209	Glycine dehydrogenase [decarboxylating] (glycine cleavage system P1 protein) (EC 1.4.4.2)	bi	48	1490	fig|6666666.121035.peg.1490	100	Glycine dehydrogenase [decarboxylating] (glycine cleavage system P1 protein) (EC 1.4.4.2)
28	210	129	fig|6666666.120865.peg.210	Glycine cleavage system H protein	bi	48	1491	fig|6666666.121035.peg.1491	100	Glycine cleavage system H protein
28	211	360	fig|6666666.120865.peg.211	Aminomethyltransferase (glycine cleavage system T protein) (EC 2.1.2.10)	bi	48	1492	fig|6666666.121035.peg.1492	100	Aminomethyltransferase (glycine cleavage system T protein) (EC 2.1.2.10)
28	212	1087	fig|6666666.120865.peg.212	hypothetical protein	bi	48	1493	fig|6666666.121035.peg.1493	100	hypothetical protein
28	213	453	fig|6666666.120865.peg.213	hypothetical protein	bi	48	1494	fig|6666666.121035.peg.1494	100	hypothetical protein
28	215	443	fig|6666666.120865.peg.215	hypothetical protein	bi	48	1496	fig|6666666.121035.peg.1496	100	hypothetical protein
28	216	38	fig|6666666.120865.peg.216	hypothetical protein	bi	48	1497	fig|6666666.121035.peg.1497	100	hypothetical protein
29	219	331	fig|6666666.120865.peg.219	Lipid A biosynthesis lauroyl acyltransferase (EC 2.3.1.-)	bi	40	1260	fig|6666666.121035.peg.1260	100	Lipid A biosynthesis lauroyl acyltransferase (EC 2.3.1.-)
29	221	149	fig|6666666.120865.peg.221	Chemotaxis signal transduction protein	bi	40	1258	fig|6666666.121035.peg.1258	100	Chemotaxis signal transduction protein
29	225	293	fig|6666666.120865.peg.225	Chemotaxis protein methyltransferase CheR (EC 2.1.1.80)	bi	40	1255	fig|6666666.121035.peg.1255	100	Chemotaxis protein methyltransferase CheR (EC 2.1.1.80)
31	230	81	fig|6666666.120865.peg.230	hypothetical protein	bi	66	2786	fig|6666666.121035.peg.2786	100	hypothetical protein
31	232	213	fig|6666666.120865.peg.232	hypothetical protein	bi	66	2787	fig|6666666.121035.peg.2787	100	hypothetical protein
32	236	106	fig|6666666.120865.peg.236	Thiosulfate sulfurtransferase GlpE (EC 2.8.1.1)	bi	1	87	fig|6666666.121035.peg.87	100	Thiosulfate sulfurtransferase GlpE (EC 2.8.1.1)
32	237	229	fig|6666666.120865.peg.237	ATP-dependent RNA helicase RhlB	bi	1	88	fig|6666666.121035.peg.88	100	ATP-dependent RNA helicase RhlB
33	239	51	fig|6666666.120865.peg.239	Carbon storage regulator	bi	70	2975	fig|6666666.121035.peg.2975	100	Carbon storage regulator
34	242	930	fig|6666666.120865.peg.242	Sensory box/GGDEF family protein	bi	40	1089	fig|6666666.121035.peg.1089	100	Sensory box/GGDEF family protein
34	243	303	fig|6666666.120865.peg.243	hypothetical protein	bi	40	1090	fig|6666666.121035.peg.1090	100	hypothetical protein
34	246	226	fig|6666666.120865.peg.246	hypothetical protein	bi	40	1093	fig|6666666.121035.peg.1093	100	hypothetical protein
35	248	205	fig|6666666.120865.peg.248	Exonuclease SbcC	bi	48	1596	fig|6666666.121035.peg.1596	100	Exonuclease SbcC
35	249	217	fig|6666666.120865.peg.249	Orotate phosphoribosyltransferase (EC 2.4.2.10)	bi	48	1597	fig|6666666.121035.peg.1597	100	Orotate phosphoribosyltransferase (EC 2.4.2.10)
35	250	239	fig|6666666.120865.peg.250	Ribonuclease PH (EC 2.7.7.56)	bi	48	1598	fig|6666666.121035.peg.1598	100	Ribonuclease PH (EC 2.7.7.56)
35	253	316	fig|6666666.120865.peg.253	LysR family transcriptional regulator PA5437	bi	40	1331	fig|6666666.121035.peg.1331	100	LysR family transcriptional regulator PA5437
35	254	361	fig|6666666.120865.peg.254	Pyruvate carboxyl transferase subunit A (EC 6.4.1.1)	bi	40	1330	fig|6666666.121035.peg.1330	100	Pyruvate carboxyl transferase subunit A (EC 6.4.1.1)
36	255	611	fig|6666666.120865.peg.255	Type IV fimbrial assembly, ATPase PilB	bi	59	2044	fig|6666666.121035.peg.2044	100	Type IV fimbrial assembly, ATPase PilB
36	256	409	fig|6666666.120865.peg.256	Type IV fimbrial assembly protein PilC	bi	59	2043	fig|6666666.121035.peg.2043	100	Type IV fimbrial assembly protein PilC
36	257	292	fig|6666666.120865.peg.257	Leader peptidase (Prepilin peptidase) (EC 3.4.23.43) / N-methyltransferase (EC 2.1.1.-)	bi	59	2042	fig|6666666.121035.peg.2042	100	Leader peptidase (Prepilin peptidase) (EC 3.4.23.43) / N-methyltransferase (EC 2.1.1.-)
36	258	201	fig|6666666.120865.peg.258	Dephospho-CoA kinase (EC 2.7.1.24)	bi	59	2041	fig|6666666.121035.peg.2041	100	Dephospho-CoA kinase (EC 2.7.1.24)
36	259	314	fig|6666666.120865.peg.259	Mutator mutT protein (7,8-dihydro-8-oxoguanine-triphosphatase) (EC 3.6.1.-) / Thiamin-phosphate pyrophosphorylase-like protein	bi	59	2039	fig|6666666.121035.peg.2039	100	Mutator mutT protein (7,8-dihydro-8-oxoguanine-triphosphatase) (EC 3.6.1.-) / Thiamin-phosphate pyrophosphorylase-like protein
36	260	401	fig|6666666.120865.peg.260	Glutamate N-acetyltransferase (EC 2.3.1.35) / N-acetylglutamate synthase (EC 2.3.1.1)	bi	59	2038	fig|6666666.121035.peg.2038	100	Glutamate N-acetyltransferase (EC 2.3.1.35) / N-acetylglutamate synthase (EC 2.3.1.1)
36	262	215	fig|6666666.120865.peg.262	Peptidase, M23/M37 family	bi	59	2036	fig|6666666.121035.peg.2036	100	Peptidase, M23/M37 family
36	263	151	fig|6666666.120865.peg.263	Zn-ribbon-containing, possibly RNA-binding protein and truncated derivatives	bi	59	2035	fig|6666666.121035.peg.2035	100	Zn-ribbon-containing, possibly RNA-binding protein and truncated derivatives
36	264	305	fig|6666666.120865.peg.264	UDP-3-O-[3-hydroxymyristoyl] N-acetylglucosamine deacetylase (EC 3.5.1.-)	bi	59	2034	fig|6666666.121035.peg.2034	100	UDP-3-O-[3-hydroxymyristoyl] N-acetylglucosamine deacetylase (EC 3.5.1.-)
36	265	389	fig|6666666.120865.peg.265	Cell division protein FtsZ (EC 3.4.24.-)	bi	59	2033	fig|6666666.121035.peg.2033	100	Cell division protein FtsZ (EC 3.4.24.-)
36	267	258	fig|6666666.120865.peg.267	Cell division protein FtsQ	bi	59	2031	fig|6666666.121035.peg.2031	100	Cell division protein FtsQ
36	268	211	fig|6666666.120865.peg.268	D-alanine--D-alanine ligase (EC 6.3.2.4)	bi	59	2030	fig|6666666.121035.peg.2030	100	D-alanine--D-alanine ligase (EC 6.3.2.4)
37	272	957	fig|6666666.120865.peg.272	Glutamate-ammonia-ligase adenylyltransferase (EC 2.7.7.42)	bi	61	2305	fig|6666666.121035.peg.2305	100	Glutamate-ammonia-ligase adenylyltransferase (EC 2.7.7.42)
37	274	599	fig|6666666.120865.peg.274	Type II secretory pathway, ATPase PulE/Tfp pilus assembly pathway, ATPase PilB	bi	61	2304	fig|6666666.121035.peg.2304	100	Type II secretory pathway, ATPase PulE/Tfp pilus assembly pathway, ATPase PilB
38	275	346	fig|6666666.120865.peg.275	Molybdenum cofactor biosynthesis protein MoaA	bi	61	2241	fig|6666666.121035.peg.2241	100	Molybdenum cofactor biosynthesis protein MoaA
38	276	177	fig|6666666.120865.peg.276	FKBP-type peptidyl-prolyl cis-trans isomerase SlyD (EC 5.2.1.8)	bi	61	2240	fig|6666666.121035.peg.2240	100	FKBP-type peptidyl-prolyl cis-trans isomerase SlyD (EC 5.2.1.8)
39	279	112	fig|6666666.120865.peg.279	hypothetical protein	bi	70	2943	fig|6666666.121035.peg.2943	100	hypothetical protein
39	281	102	fig|6666666.120865.peg.281	Protein YcgL	bi	70	2945	fig|6666666.121035.peg.2945	100	Protein YcgL
39	282	358	fig|6666666.120865.peg.282	Ribonuclease D (EC 3.1.26.3)	bi	70	2946	fig|6666666.121035.peg.2946	100	Ribonuclease D (EC 3.1.26.3)
39	283	249	fig|6666666.120865.peg.283	Phosphoglycerate mutase (EC 5.4.2.1)	bi	70	2947	fig|6666666.121035.peg.2947	100	Phosphoglycerate mutase (EC 5.4.2.1)
39	284	1095	fig|6666666.120865.peg.284	Acriflavin resistance protein	bi	70	2948	fig|6666666.121035.peg.2948	100	Acriflavin resistance protein
39	285	386	fig|6666666.120865.peg.285	hypothetical protein	bi	70	2949	fig|6666666.121035.peg.2949	100	hypothetical protein
39	286	319	fig|6666666.120865.peg.286	hypothetical protein	bi	70	2950	fig|6666666.121035.peg.2950	100	hypothetical protein
39	292	312	fig|6666666.120865.peg.292	Acyl-CoA dehydrogenase, short-chain specific (EC 1.3.99.2)	bi	70	2956	fig|6666666.121035.peg.2956	100	Acyl-CoA dehydrogenase, short-chain specific (EC 1.3.99.2)
40	294	183	fig|6666666.120865.peg.294	type IV pili signal transduction protein PilI	bi	40	1253	fig|6666666.121035.peg.1253	100	type IV pili signal transduction protein PilI
40	295	123	fig|6666666.120865.peg.295	twitching motility protein PilH	bi	40	1252	fig|6666666.121035.peg.1252	100	twitching motility protein PilH
40	296	128	fig|6666666.120865.peg.296	twitching motility protein PilG	bi	40	1251	fig|6666666.121035.peg.1251	100	twitching motility protein PilG
40	297	62	fig|6666666.120865.peg.297	hypothetical protein	bi	40	1250	fig|6666666.121035.peg.1250	100	hypothetical protein
41	299	329	fig|6666666.120865.peg.299	Hydrolase, alpha/beta fold family functionally coupled to Phosphoribulokinase	bi	40	1273	fig|6666666.121035.peg.1273	100	Hydrolase, alpha/beta fold family functionally coupled to Phosphoribulokinase
41	300	196	fig|6666666.120865.peg.300	Thiol:disulfide interchange protein DsbG precursor	bi	40	1274	fig|6666666.121035.peg.1274	100	Thiol:disulfide interchange protein DsbG precursor
41	301	173	fig|6666666.120865.peg.301	lipoprotein, putative	bi	40	1275	fig|6666666.121035.peg.1275	100	lipoprotein, putative
41	302	301	fig|6666666.120865.peg.302	Transcriptional regulator, LysR family	bi	40	1276	fig|6666666.121035.peg.1276	100	Transcriptional regulator, LysR family
42	303	161	fig|6666666.120865.peg.303	hypothetical protein	bi	69	2925	fig|6666666.121035.peg.2925	100	hypothetical protein
42	304	149	fig|6666666.120865.peg.304	UPF0246 protein YaaA	bi	69	2926	fig|6666666.121035.peg.2926	100	UPF0246 protein YaaA
42	306	216	fig|6666666.120865.peg.306	transcriptional regulator, Crp/Fnr family	bi	69	2928	fig|6666666.121035.peg.2928	100	transcriptional regulator, Crp/Fnr family
42	307	458	fig|6666666.120865.peg.307	Coproporphyrinogen III oxidase, oxygen-independent (EC 1.3.99.22)	bi	69	2929	fig|6666666.121035.peg.2929	100	Coproporphyrinogen III oxidase, oxygen-independent (EC 1.3.99.22)
42	308	260	fig|6666666.120865.peg.308	Heavy-metal-associated domain (N-terminus) and membrane-bounded cytochrome biogenesis cycZ-like domain, possible membrane copper tolerance protein	bi	69	2930	fig|6666666.121035.peg.2930	100	Heavy-metal-associated domain (N-terminus) and membrane-bounded cytochrome biogenesis cycZ-like domain, possible membrane copper tolerance protein
42	309	66	fig|6666666.120865.peg.309	Type cbb3 cytochrome oxidase biogenesis protein CcoS, involved in heme b insertion	bi	69	2931	fig|6666666.121035.peg.2931	100	Type cbb3 cytochrome oxidase biogenesis protein CcoS, involved in heme b insertion
42	311	173	fig|6666666.120865.peg.311	Putative analog of CcoH, COG3198	bi	69	2933	fig|6666666.121035.peg.2933	100	Putative analog of CcoH, COG3198
42	312	470	fig|6666666.120865.peg.312	Type cbb3 cytochrome oxidase biogenesis protein CcoG, involved in Cu oxidation	bi	69	2934	fig|6666666.121035.peg.2934	100	Type cbb3 cytochrome oxidase biogenesis protein CcoG, involved in Cu oxidation
42	313	310	fig|6666666.120865.peg.313	Cytochrome c oxidase subunit CcoP (EC 1.9.3.1)	bi	69	2935	fig|6666666.121035.peg.2935	100	Cytochrome c oxidase subunit CcoP (EC 1.9.3.1)
42	314	51	fig|6666666.120865.peg.314	hypothetical protein	bi	69	2936	fig|6666666.121035.peg.2936	100	hypothetical protein
42	315	213	fig|6666666.120865.peg.315	Cytochrome c oxidase subunit CcoO (EC 1.9.3.1)	bi	69	2937	fig|6666666.121035.peg.2937	100	Cytochrome c oxidase subunit CcoO (EC 1.9.3.1)
42	316	477	fig|6666666.120865.peg.316	Cytochrome c oxidase subunit CcoN (EC 1.9.3.1)	bi	69	2938	fig|6666666.121035.peg.2938	100	Cytochrome c oxidase subunit CcoN (EC 1.9.3.1)
42	319	342	fig|6666666.120865.peg.319	Acriflavin resistance protein	bi	69	2939	fig|6666666.121035.peg.2939	100	Acriflavin resistance protein
44	324	394	fig|6666666.120865.peg.324	MFS permease protein	bi	1	198	fig|6666666.121035.peg.198	100	MFS permease protein
44	325	59	fig|6666666.120865.peg.325	hypothetical protein	bi	1	197	fig|6666666.121035.peg.197	100	hypothetical protein
44	326	244	fig|6666666.120865.peg.326	hypothetical protein	bi	1	196	fig|6666666.121035.peg.196	100	hypothetical protein
44	328	453	fig|6666666.120865.peg.328	Lysine 2,3-aminomutase (EC 5.4.3.2)	bi	1	194	fig|6666666.121035.peg.194	100	Lysine 2,3-aminomutase (EC 5.4.3.2)
45	332	89	fig|6666666.120865.peg.332	3-methylmercaptopropionyl-CoA dehydrogenase (DmdC)	bi	63	2438	fig|6666666.121035.peg.2438	100	3-methylmercaptopropionyl-CoA dehydrogenase (DmdC)
45	334	404	fig|6666666.120865.peg.334	3-oxoacyl-[acyl-carrier-protein] synthase, KASI (EC 2.3.1.41)	bi	63	2440	fig|6666666.121035.peg.2440	100	3-oxoacyl-[acyl-carrier-protein] synthase, KASI (EC 2.3.1.41)
45	335	176	fig|6666666.120865.peg.335	3-hydroxydecanoyl-[acyl-carrier-protein] dehydratase (EC 4.2.1.60)	bi	63	2441	fig|6666666.121035.peg.2441	100	3-hydroxydecanoyl-[acyl-carrier-protein] dehydratase (EC 4.2.1.60)
45	336	671	fig|6666666.120865.peg.336	Cytochrome c heme lyase subunit CcmF	bi	63	2442	fig|6666666.121035.peg.2442	100	Cytochrome c heme lyase subunit CcmF
45	337	183	fig|6666666.120865.peg.337	Cytochrome c-type biogenesis protein CcmG/DsbE, thiol:disulfide oxidoreductase	bi	63	2443	fig|6666666.121035.peg.2443	100	Cytochrome c-type biogenesis protein CcmG/DsbE, thiol:disulfide oxidoreductase
45	338	141	fig|6666666.120865.peg.338	Cytochrome c heme lyase subunit CcmL	bi	63	2444	fig|6666666.121035.peg.2444	100	Cytochrome c heme lyase subunit CcmL
45	340	219	fig|6666666.120865.peg.340	Adenylate kinase (EC 2.7.4.3)	bi	63	2446	fig|6666666.121035.peg.2446	100	Adenylate kinase (EC 2.7.4.3)
45	341	251	fig|6666666.120865.peg.341	histone protein	bi	63	2447	fig|6666666.121035.peg.2447	100	histone protein
45	343	77	fig|6666666.120865.peg.343	Bacterioferritin-associated ferredoxin	bi	63	2448	fig|6666666.121035.peg.2448	100	Bacterioferritin-associated ferredoxin
45	344	160	fig|6666666.120865.peg.344	Bacterioferritin	bi	63	2449	fig|6666666.121035.peg.2449	100	Bacterioferritin
45	345	83	fig|6666666.120865.peg.345	hypothetical protein	bi	63	2450	fig|6666666.121035.peg.2450	100	hypothetical protein
45	347	433	fig|6666666.120865.peg.347	Oxaloacetate decarboxylase beta chain (EC 4.1.1.3)	bi	63	2452	fig|6666666.121035.peg.2452	100	Oxaloacetate decarboxylase beta chain (EC 4.1.1.3)
45	348	333	fig|6666666.120865.peg.348	membrane protein, putative	bi	63	2453	fig|6666666.121035.peg.2453	100	membrane protein, putative
45	352	388	fig|6666666.120865.peg.352	Transporter, MFS superfamily	bi	63	2457	fig|6666666.121035.peg.2457	100	Transporter, MFS superfamily
45	353	454	fig|6666666.120865.peg.353	Nitrate ABC transporter, nitrate-binding protein	bi	63	2459	fig|6666666.121035.peg.2459	100	Nitrate ABC transporter, nitrate-binding protein
45	354	334	fig|6666666.120865.peg.354	Nitrate ABC transporter, permease protein	bi	63	2460	fig|6666666.121035.peg.2460	100	Nitrate ABC transporter, permease protein
46	355	229	fig|6666666.120865.peg.355	Hypothetical protein YggS, proline synthase co-transcribed bacterial homolog PROSC	bi	40	1060	fig|6666666.121035.peg.1060	100	Hypothetical protein YggS, proline synthase co-transcribed bacterial homolog PROSC
46	356	270	fig|6666666.120865.peg.356	Pyrroline-5-carboxylate reductase (EC 1.5.1.2)	bi	40	1059	fig|6666666.121035.peg.1059	100	Pyrroline-5-carboxylate reductase (EC 1.5.1.2)
46	357	183	fig|6666666.120865.peg.357	Integral membrane protein YggT, involved in response to extracytoplasmic stress (osmotic shock)	bi	40	1058	fig|6666666.121035.peg.1058	100	Integral membrane protein YggT, involved in response to extracytoplasmic stress (osmotic shock)
46	358	487	fig|6666666.120865.peg.358	hypothetical protein	bi	40	1057	fig|6666666.121035.peg.1057	100	hypothetical protein
46	359	146	fig|6666666.120865.peg.359	hypothetical protein	bi	40	1056	fig|6666666.121035.peg.1056	100	hypothetical protein
46	360	42	fig|6666666.120865.peg.360	hypothetical protein	bi	40	1055	fig|6666666.121035.peg.1055	100	hypothetical protein
46	361	367	fig|6666666.120865.peg.361	hypothetical protein	bi	40	1054	fig|6666666.121035.peg.1054	100	hypothetical protein
47	364	426	fig|6666666.120865.peg.364	hypothetical protein	bi	2	202	fig|6666666.121035.peg.202	100	hypothetical protein
47	365	262	fig|6666666.120865.peg.365	hypothetical protein	bi	2	203	fig|6666666.121035.peg.203	100	hypothetical protein
48	371	245	fig|6666666.120865.peg.371	FolM Alternative dihydrofolate reductase 1	bi	62	2354	fig|6666666.121035.peg.2354	100	FolM Alternative dihydrofolate reductase 1
48	374	46	fig|6666666.120865.peg.374	hypothetical protein	bi	62	2351	fig|6666666.121035.peg.2351	100	hypothetical protein
48	375	169	fig|6666666.120865.peg.375	2-amino-4-hydroxy-6-hydroxymethyldihydropteridine pyrophosphokinase (EC 2.7.6.3)	bi	62	2350	fig|6666666.121035.peg.2350	100	2-amino-4-hydroxy-6-hydroxymethyldihydropteridine pyrophosphokinase (EC 2.7.6.3)
48	376	121	fig|6666666.120865.peg.376	Dihydroneopterin aldolase (EC 4.1.2.25)	bi	62	2349	fig|6666666.121035.peg.2349	100	Dihydroneopterin aldolase (EC 4.1.2.25)
48	377	205	fig|6666666.120865.peg.377	Acyl-phosphate:glycerol-3-phosphate O-acyltransferase PlsY	bi	62	2348	fig|6666666.121035.peg.2348	100	Acyl-phosphate:glycerol-3-phosphate O-acyltransferase PlsY
48	379	72	fig|6666666.120865.peg.379	SSU ribosomal protein S21p	bi	62	2346	fig|6666666.121035.peg.2346	100	SSU ribosomal protein S21p
49	380	222	fig|6666666.120865.peg.380	Zinc metalloprotease (EC 3.4.24.-)	bi	40	1155	fig|6666666.121035.peg.1155	100	Zinc metalloprotease (EC 3.4.24.-)
49	382	371	fig|6666666.120865.peg.382	Probable Co/Zn/Cd efflux system membrane fusion protein	bi	40	1157	fig|6666666.121035.peg.1157	100	Probable Co/Zn/Cd efflux system membrane fusion protein
50	383	295	fig|6666666.120865.peg.383	Dihydrodipicolinate synthase (EC 4.2.1.52)	bi	51	1754	fig|6666666.121035.peg.1754	100	Dihydrodipicolinate synthase (EC 4.2.1.52)
50	384	218	fig|6666666.120865.peg.384	hypothetical protein	bi	51	1755	fig|6666666.121035.peg.1755	100	hypothetical protein
50	385	258	fig|6666666.120865.peg.385	Metal-dependent hydrolases of the beta-lactamase superfamily I	bi	51	1756	fig|6666666.121035.peg.1756	100	Metal-dependent hydrolases of the beta-lactamase superfamily I
50	386	239	fig|6666666.120865.peg.386	Phosphoribosylaminoimidazole-succinocarboxamide synthase (EC 6.3.2.6)	bi	51	1757	fig|6666666.121035.peg.1757	100	Phosphoribosylaminoimidazole-succinocarboxamide synthase (EC 6.3.2.6)
50	388	169	fig|6666666.120865.peg.388	hypothetical protein	bi	51	1759	fig|6666666.121035.peg.1759	100	hypothetical protein
50	389	187	fig|6666666.120865.peg.389	hypothetical protein	bi	51	1760	fig|6666666.121035.peg.1760	100	hypothetical protein
50	390	233	fig|6666666.120865.peg.390	transcriptional regulator, GntR family	bi	51	1761	fig|6666666.121035.peg.1761	100	transcriptional regulator, GntR family
50	392	284	fig|6666666.120865.peg.392	FIG003003: hypothetical protein	bi	51	1763	fig|6666666.121035.peg.1763	100	FIG003003: hypothetical protein
50	393	468	fig|6666666.120865.peg.393	Transglycosylase, Slt family	bi	51	1764	fig|6666666.121035.peg.1764	100	Transglycosylase, Slt family
51	395	63	fig|6666666.120865.peg.395	DNA-binding protein HU-beta	bi	10	262	fig|6666666.121035.peg.262	100	DNA-binding protein HU-beta
51	396	645	fig|6666666.120865.peg.396	Peptidyl-prolyl cis-trans isomerase ppiD (EC 5.2.1.8)	bi	10	261	fig|6666666.121035.peg.261	100	Peptidyl-prolyl cis-trans isomerase ppiD (EC 5.2.1.8)
51	397	267	fig|6666666.120865.peg.397	Enoyl-[acyl-carrier-protein] reductase [NADH] (EC 1.3.1.9)	bi	10	260	fig|6666666.121035.peg.260	100	Enoyl-[acyl-carrier-protein] reductase [NADH] (EC 1.3.1.9)
51	399	158	fig|6666666.120865.peg.399	Oligopeptide transport system permease protein OppC (TC 3.A.1.5.1)	bi	10	258	fig|6666666.121035.peg.258	100	Oligopeptide transport system permease protein OppC (TC 3.A.1.5.1)
51	401	359	fig|6666666.120865.peg.401	Oligopeptide transport system permease protein OppB (TC 3.A.1.5.1)	bi	10	257	fig|6666666.121035.peg.257	100	Oligopeptide transport system permease protein OppB (TC 3.A.1.5.1)
51	404	199	fig|6666666.120865.peg.404	Membrane-bound lytic murein transglycosylase D precursor (EC 3.2.1.-)	bi	10	254	fig|6666666.121035.peg.254	100	Membrane-bound lytic murein transglycosylase D precursor (EC 3.2.1.-)
52	405	477	fig|6666666.120865.peg.405	Exported zinc metalloprotease YfgC precursor	bi	51	1749	fig|6666666.121035.peg.1749	100	Exported zinc metalloprotease YfgC precursor
52	406	65	fig|6666666.120865.peg.406	hypothetical protein	bi	51	1750	fig|6666666.121035.peg.1750	100	hypothetical protein
52	407	362	fig|6666666.120865.peg.407	Putative permease PerM (= YfgO)	bi	51	1751	fig|6666666.121035.peg.1751	100	Putative permease PerM (= YfgO)
52	408	159	fig|6666666.120865.peg.408	Thiol peroxidase, Bcp-type (EC 1.11.1.15)	bi	51	1752	fig|6666666.121035.peg.1752	100	Thiol peroxidase, Bcp-type (EC 1.11.1.15)
53	411	215	fig|6666666.120865.peg.411	Dethiobiotin synthetase (EC 6.3.3.3)	bi	50	1633	fig|6666666.121035.peg.1633	100	Dethiobiotin synthetase (EC 6.3.3.3)
54	412	152	fig|6666666.120865.peg.412	Ribosomal RNA small subunit methyltransferase E (EC 2.1.1.-)	bi	55	1891	fig|6666666.121035.peg.1891	100	Ribosomal RNA small subunit methyltransferase E (EC 2.1.1.-)
54	413	283	fig|6666666.120865.peg.413	Ribosomal large subunit pseudouridine synthase B (EC 4.2.1.70)	bi	55	1890	fig|6666666.121035.peg.1890	100	Ribosomal large subunit pseudouridine synthase B (EC 4.2.1.70)
54	414	301	fig|6666666.120865.peg.414	Segregation and condensation protein B	bi	55	1889	fig|6666666.121035.peg.1889	100	Segregation and condensation protein B
54	416	405	fig|6666666.120865.peg.416	Tryptophanyl-tRNA synthetase (EC 6.1.1.2)	bi	55	1887	fig|6666666.121035.peg.1887	100	Tryptophanyl-tRNA synthetase (EC 6.1.1.2)
54	417	186	fig|6666666.120865.peg.417	Hypothetical YciO protein, TsaC/YrdC paralog	bi	55	1886	fig|6666666.121035.peg.1886	100	Hypothetical YciO protein, TsaC/YrdC paralog
55	420	386	fig|6666666.120865.peg.420	Butyryl-CoA dehydrogenase (EC 1.3.99.2)	bi	54	1848	fig|6666666.121035.peg.1848	100	Butyryl-CoA dehydrogenase (EC 1.3.99.2)
55	421	451	fig|6666666.120865.peg.421	hypothetical protein	bi	54	1849	fig|6666666.121035.peg.1849	100	hypothetical protein
55	422	340	fig|6666666.120865.peg.422	Metallo-beta-lactamase family protein	bi	54	1850	fig|6666666.121035.peg.1850	100	Metallo-beta-lactamase family protein
55	424	292	fig|6666666.120865.peg.424	Outer membrane protein W precursor	bi	54	1852	fig|6666666.121035.peg.1852	100	Outer membrane protein W precursor
55	425	818	fig|6666666.120865.peg.425	hypothetical protein	bi	54	1854	fig|6666666.121035.peg.1854	100	hypothetical protein
55	426	296	fig|6666666.120865.peg.426	hypothetical protein	bi	54	1855	fig|6666666.121035.peg.1855	100	hypothetical protein
55	427	548	fig|6666666.120865.peg.427	putative iron-regulated membrane protein	bi	54	1856	fig|6666666.121035.peg.1856	100	putative iron-regulated membrane protein
55	428	102	fig|6666666.120865.peg.428	hypothetical protein	bi	54	1857	fig|6666666.121035.peg.1857	100	hypothetical protein
55	429	87	fig|6666666.120865.peg.429	hypothetical protein	bi	54	1858	fig|6666666.121035.peg.1858	100	hypothetical protein
55	433	343	fig|6666666.120865.peg.433	Putative oxidoreductase YncB	bi	54	1862	fig|6666666.121035.peg.1862	100	Putative oxidoreductase YncB
55	434	381	fig|6666666.120865.peg.434	Acyl-CoA dehydrogenase family protein	bi	54	1863	fig|6666666.121035.peg.1863	100	Acyl-CoA dehydrogenase family protein
55	435	78	fig|6666666.120865.peg.435	FadE30	bi	54	1864	fig|6666666.121035.peg.1864	100	FadE30
55	437	392	fig|6666666.120865.peg.437	Branched-chain amino acid ABC transporter, amino acid-binding protein (TC 3.A.1.4.1)	bi	54	1866	fig|6666666.121035.peg.1866	100	Branched-chain amino acid ABC transporter, amino acid-binding protein (TC 3.A.1.4.1)
55	438	236	fig|6666666.120865.peg.438	Branched-chain amino acid transport ATP-binding protein LivF (TC 3.A.1.4.1)	bi	54	1867	fig|6666666.121035.peg.1867	100	Branched-chain amino acid transport ATP-binding protein LivF (TC 3.A.1.4.1)
55	439	256	fig|6666666.120865.peg.439	Branched-chain amino acid transport ATP-binding protein LivG (TC 3.A.1.4.1)	bi	54	1868	fig|6666666.121035.peg.1868	100	Branched-chain amino acid transport ATP-binding protein LivG (TC 3.A.1.4.1)
55	440	353	fig|6666666.120865.peg.440	Branched-chain amino acid transport system permease protein LivM (TC 3.A.1.4.1)	bi	54	1869	fig|6666666.121035.peg.1869	100	Branched-chain amino acid transport system permease protein LivM (TC 3.A.1.4.1)
55	441	288	fig|6666666.120865.peg.441	High-affinity branched-chain amino acid transport system permease protein LivH (TC 3.A.1.4.1)	bi	54	1870	fig|6666666.121035.peg.1870	100	High-affinity branched-chain amino acid transport system permease protein LivH (TC 3.A.1.4.1)
55	443	559	fig|6666666.120865.peg.443	Long-chain-fatty-acid--CoA ligase (EC 6.2.1.3)	bi	54	1872	fig|6666666.121035.peg.1872	100	Long-chain-fatty-acid--CoA ligase (EC 6.2.1.3)
55	444	218	fig|6666666.120865.peg.444	Transcription repressor of multidrug efflux pump acrAB operon, TetR (AcrR) family	bi	54	1873	fig|6666666.121035.peg.1873	100	Transcription repressor of multidrug efflux pump acrAB operon, TetR (AcrR) family
56	449	237	fig|6666666.120865.peg.449	Two-component system response regulator OmpR	bi	61	2212	fig|6666666.121035.peg.2212	100	Two-component system response regulator OmpR
56	450	440	fig|6666666.120865.peg.450	Osmolarity sensory histidine kinase EnvZ	bi	61	2213	fig|6666666.121035.peg.2213	100	Osmolarity sensory histidine kinase EnvZ
56	451	403	fig|6666666.120865.peg.451	major facilitator superfamily MFS_1	bi	61	2214	fig|6666666.121035.peg.2214	100	major facilitator superfamily MFS_1
56	453	392	fig|6666666.120865.peg.453	PQQ-dependent oxidoreductase, gdhB family	bi	61	2216	fig|6666666.121035.peg.2216	100	PQQ-dependent oxidoreductase, gdhB family
57	463	434	fig|6666666.120865.peg.463	tolB protein precursor, periplasmic protein involved in the tonb-independent uptake of group A colicins	bi	70	3032	fig|6666666.121035.peg.3032	100	tolB protein precursor, periplasmic protein involved in the tonb-independent uptake of group A colicins
57	465	148	fig|6666666.120865.peg.465	Tol biopolymer transport system, TolR protein	bi	70	3034	fig|6666666.121035.peg.3034	100	Tol biopolymer transport system, TolR protein
57	466	229	fig|6666666.120865.peg.466	MotA/TolQ/ExbB proton channel family protein	bi	70	3035	fig|6666666.121035.peg.3035	100	MotA/TolQ/ExbB proton channel family protein
57	467	148	fig|6666666.120865.peg.467	4-hydroxybenzoyl-CoA thioesterase family active site	bi	70	3036	fig|6666666.121035.peg.3036	100	4-hydroxybenzoyl-CoA thioesterase family active site
57	468	343	fig|6666666.120865.peg.468	Holliday junction DNA helicase RuvB	bi	70	3037	fig|6666666.121035.peg.3037	100	Holliday junction DNA helicase RuvB
57	469	200	fig|6666666.120865.peg.469	Holliday junction DNA helicase RuvA	bi	70	3038	fig|6666666.121035.peg.3038	100	Holliday junction DNA helicase RuvA
57	470	173	fig|6666666.120865.peg.470	Crossover junction endodeoxyribonuclease RuvC (EC 3.1.22.4)	bi	70	3039	fig|6666666.121035.peg.3039	100	Crossover junction endodeoxyribonuclease RuvC (EC 3.1.22.4)
57	471	247	fig|6666666.120865.peg.471	FIG000859: hypothetical protein	bi	70	3040	fig|6666666.121035.peg.3040	100	FIG000859: hypothetical protein
57	472	588	fig|6666666.120865.peg.472	Aspartyl-tRNA synthetase (EC 6.1.1.12) @ Aspartyl-tRNA(Asn) synthetase (EC 6.1.1.23)	bi	70	3041	fig|6666666.121035.peg.3041	100	Aspartyl-tRNA synthetase (EC 6.1.1.12) @ Aspartyl-tRNA(Asn) synthetase (EC 6.1.1.23)
57	473	125	fig|6666666.120865.peg.473	Histone-like protein	bi	70	3042	fig|6666666.121035.peg.3042	100	Histone-like protein
57	474	100	fig|6666666.120865.peg.474	Aminopeptidase N	bi	70	3043	fig|6666666.121035.peg.3043	100	Aminopeptidase N
57	475	407	fig|6666666.120865.peg.475	hypothetical protein	bi	70	3044	fig|6666666.121035.peg.3044	100	hypothetical protein
57	476	206	fig|6666666.120865.peg.476	Phosphatidylethanolamine N-methyltransferase (EC 2.1.1.17)	bi	70	3045	fig|6666666.121035.peg.3045	100	Phosphatidylethanolamine N-methyltransferase (EC 2.1.1.17)
58	477	175	fig|6666666.120865.peg.477	ATP-dependent protease HslV (EC 3.4.25.-)	bi	50	1665	fig|6666666.121035.peg.1665	100	ATP-dependent protease HslV (EC 3.4.25.-)
58	478	207	fig|6666666.120865.peg.478	Cell division protein FtsN	bi	50	1664	fig|6666666.121035.peg.1664	100	Cell division protein FtsN
59	481	645	fig|6666666.120865.peg.481	Macrolide export ATP-binding/permease protein MacB (EC 3.6.3.-)	bi	48	1456	fig|6666666.121035.peg.1456	100	Macrolide export ATP-binding/permease protein MacB (EC 3.6.3.-)
59	482	171	fig|6666666.120865.peg.482	Macrolide-specific efflux protein MacA	uni	48	1457	fig|6666666.121035.peg.1457	100	Macrolide-specific efflux protein MacA
59	483	189	fig|6666666.120865.peg.483	Macrolide-specific efflux protein MacA	bi	48	1457	fig|6666666.121035.peg.1457	100	Macrolide-specific efflux protein MacA
59	484	41	fig|6666666.120865.peg.484	hypothetical protein	bi	48	1458	fig|6666666.121035.peg.1458	100	hypothetical protein
59	486	72	fig|6666666.120865.peg.486	Putative cytoplasmic protein	bi	48	1460	fig|6666666.121035.peg.1460	100	Putative cytoplasmic protein
59	488	137	fig|6666666.120865.peg.488	Transcriptional regulator, MerR family	bi	48	1462	fig|6666666.121035.peg.1462	100	Transcriptional regulator, MerR family
59	490	341	fig|6666666.120865.peg.490	Iron-regulated protein A precursor	bi	48	1464	fig|6666666.121035.peg.1464	100	Iron-regulated protein A precursor
60	495	445	fig|6666666.120865.peg.495	Peptidase, M23/M37 family	bi	33	812	fig|6666666.121035.peg.812	100	Peptidase, M23/M37 family
60	498	113	fig|6666666.120865.peg.498	probable iron binding protein from the HesB_IscA_SufA family	bi	33	815	fig|6666666.121035.peg.815	100	probable iron binding protein from the HesB_IscA_SufA family
60	500	243	fig|6666666.120865.peg.500	FIG00953184: hypothetical protein	bi	33	817	fig|6666666.121035.peg.817	100	FIG00953184: hypothetical protein
60	503	148	fig|6666666.120865.peg.503	Protoporphyrinogen IX oxidase, novel form, HemJ (EC 1.3.-.-)	bi	33	820	fig|6666666.121035.peg.820	100	Protoporphyrinogen IX oxidase, novel form, HemJ (EC 1.3.-.-)
60	504	253	fig|6666666.120865.peg.504	Phosphomethylpyrimidine kinase (EC 2.7.4.7)	bi	33	821	fig|6666666.121035.peg.821	100	Hydroxymethylpyrimidine phosphate kinase ThiD (EC 2.7.4.7)
60	506	429	fig|6666666.120865.peg.506	Glutamate-1-semialdehyde aminotransferase (EC 5.4.3.8)	bi	33	823	fig|6666666.121035.peg.823	100	Glutamate-1-semialdehyde aminotransferase (EC 5.4.3.8)
60	507	156	fig|6666666.120865.peg.507	Cys-tRNA(Pro) deacylase YbaK	bi	33	824	fig|6666666.121035.peg.824	100	Cys-tRNA(Pro) deacylase YbaK
60	508	153	fig|6666666.120865.peg.508	hypothetical protein	bi	33	825	fig|6666666.121035.peg.825	100	hypothetical protein
60	510	335	fig|6666666.120865.peg.510	Ribokinase (EC 2.7.1.15)	bi	33	827	fig|6666666.121035.peg.827	100	Ribokinase (EC 2.7.1.15)
60	511	111	fig|6666666.120865.peg.511	Rieske 2Fe-2S family protein	bi	33	828	fig|6666666.121035.peg.828	100	Rieske 2Fe-2S family protein
60	512	324	fig|6666666.120865.peg.512	YihE protein, a ser/thr kinase implicated in LPS synthesis and Cpx signalling	bi	33	829	fig|6666666.121035.peg.829	100	YihE protein, a ser/thr kinase implicated in LPS synthesis and Cpx signalling
60	513	244	fig|6666666.120865.peg.513	Sugar/maltose fermentation stimulation protein homolog	bi	33	830	fig|6666666.121035.peg.830	100	Sugar/maltose fermentation stimulation protein homolog
60	514	388	fig|6666666.120865.peg.514	Aspartate aminotransferase (EC 2.6.1.1)	bi	33	831	fig|6666666.121035.peg.831	100	Aspartate aminotransferase (EC 2.6.1.1)
60	515	397	fig|6666666.120865.peg.515	C4-type zinc finger protein, DksA/TraR family	bi	33	832	fig|6666666.121035.peg.832	100	C4-type zinc finger protein, DksA/TraR family
60	517	59	fig|6666666.120865.peg.517	hypothetical protein	bi	33	834	fig|6666666.121035.peg.834	100	hypothetical protein
60	518	982	fig|6666666.120865.peg.518	Two-component sensor CbrA: intrcellular carbon:nitrogen balance	bi	33	835	fig|6666666.121035.peg.835	100	Two-component sensor CbrA: intrcellular carbon:nitrogen balance
60	519	443	fig|6666666.120865.peg.519	Two-component sensor CbrB: intrcellular carbon:nitrogen balance	bi	33	836	fig|6666666.121035.peg.836	100	Two-component sensor CbrB: intrcellular carbon:nitrogen balance
61	521	119	fig|6666666.120865.peg.521	Na(+) H(+) antiporter subunit C	bi	48	1579	fig|6666666.121035.peg.1579	100	Na(+) H(+) antiporter subunit C
61	524	90	fig|6666666.120865.peg.524	Na(+) H(+) antiporter subunit F	bi	48	1576	fig|6666666.121035.peg.1576	100	Na(+) H(+) antiporter subunit F
61	525	111	fig|6666666.120865.peg.525	Na(+) H(+) antiporter subunit G	bi	48	1575	fig|6666666.121035.peg.1575	100	Na(+) H(+) antiporter subunit G
61	526	217	fig|6666666.120865.peg.526	GTP-binding protein EngB	bi	48	1574	fig|6666666.121035.peg.1574	100	GTP-binding protein EngB
61	527	89	fig|6666666.120865.peg.527	Cytochrome c5	bi	48	1573	fig|6666666.121035.peg.1573	100	Cytochrome c5
61	528	217	fig|6666666.120865.peg.528	Cytochrome c4	bi	48	1572	fig|6666666.121035.peg.1572	100	Cytochrome c4
61	529	212	fig|6666666.120865.peg.529	Periplasmic thiol:disulfide interchange protein DsbA	bi	48	1571	fig|6666666.121035.peg.1571	100	Periplasmic thiol:disulfide interchange protein DsbA
61	530	110	fig|6666666.120865.peg.530	Endonuclease/exonuclease/phosphatase family protein	uni	48	1570	fig|6666666.121035.peg.1570	100	Endonuclease/exonuclease/phosphatase family protein
61	531	185	fig|6666666.120865.peg.531	Endonuclease/exonuclease/phosphatase family protein	bi	48	1570	fig|6666666.121035.peg.1570	100	Endonuclease/exonuclease/phosphatase family protein
61	534	235	fig|6666666.120865.peg.534	outermembrane hypothetical protein	bi	48	1567	fig|6666666.121035.peg.1567	100	outermembrane hypothetical protein
62	536	246	fig|6666666.120865.peg.536	Collagenase and related proteases	bi	1	94	fig|6666666.121035.peg.94	100	Collagenase and related proteases
63	539	354	fig|6666666.120865.peg.539	2-methylcitrate dehydratase (EC 4.2.1.79)	bi	40	1199	fig|6666666.121035.peg.1199	100	2-methylcitrate dehydratase (EC 4.2.1.79)
63	540	317	fig|6666666.120865.peg.540	Bifunctional protein: zinc-containing alcohol dehydrogenase; quinone oxidoreductase ( NADPH:quinone reductase) (EC 1.1.1.-); Similar to arginate lyase	bi	40	1198	fig|6666666.121035.peg.1198	100	Bifunctional protein: zinc-containing alcohol dehydrogenase; quinone oxidoreductase ( NADPH:quinone reductase) (EC 1.1.1.-); Similar to arginate lyase
63	541	139	fig|6666666.120865.peg.541	Hypothetical protein YaeJ with similarity to translation release factor	bi	40	1197	fig|6666666.121035.peg.1197	100	Hypothetical protein YaeJ with similarity to translation release factor
63	543	147	fig|6666666.120865.peg.543	hypothetical protein	bi	40	1195	fig|6666666.121035.peg.1195	100	hypothetical protein
63	544	375	fig|6666666.120865.peg.544	hypothetical protein	bi	40	1194	fig|6666666.121035.peg.1194	100	hypothetical protein
63	545	463	fig|6666666.120865.peg.545	hypothetical protein	bi	40	1193	fig|6666666.121035.peg.1193	100	hypothetical protein
63	546	177	fig|6666666.120865.peg.546	Cytochrome B561	bi	40	1192	fig|6666666.121035.peg.1192	100	cytochrome b561 family protein
64	549	109	fig|6666666.120865.peg.549	hypothetical protein	bi	26	674	fig|6666666.121035.peg.674	100	hypothetical protein
64	551	204	fig|6666666.120865.peg.551	Enzyme involved in the deoxyxylulose pathway of isoprenoid biosynthesis	bi	26	676	fig|6666666.121035.peg.676	100	Enzyme involved in the deoxyxylulose pathway of isoprenoid biosynthesis
65	552	489	fig|6666666.120865.peg.552	Predicted ATPase related to phosphate starvation-inducible protein PhoH	bi	1	84	fig|6666666.121035.peg.84	100	Predicted ATPase related to phosphate starvation-inducible protein PhoH
65	555	349	fig|6666666.120865.peg.555	FIG011155: Zinc carboxypeptidase-related protein	bi	1	81	fig|6666666.121035.peg.81	100	FIG011155: Zinc carboxypeptidase-related protein
65	556	158	fig|6666666.120865.peg.556	hypothetical protein	bi	1	80	fig|6666666.121035.peg.80	100	hypothetical protein
65	557	232	fig|6666666.120865.peg.557	Conserved hypothetical protein 2001	bi	1	79	fig|6666666.121035.peg.79	100	Conserved hypothetical protein 2001
65	559	139	fig|6666666.120865.peg.559	ABC-type phosphate transport system, periplasmic component	bi	1	77	fig|6666666.121035.peg.77	100	ABC-type phosphate transport system, periplasmic component
65	560	410	fig|6666666.120865.peg.560	hypothetical protein	bi	1	76	fig|6666666.121035.peg.76	100	hypothetical protein
65	561	151	fig|6666666.120865.peg.561	Copper metallochaperone, bacterial analog of Cox17 protein	bi	1	75	fig|6666666.121035.peg.75	100	Copper metallochaperone, bacterial analog of Cox17 protein
65	563	446	fig|6666666.120865.peg.563	tRNA-i(6)A37 methylthiotransferase	bi	1	73	fig|6666666.121035.peg.73	100	tRNA-i(6)A37 methylthiotransferase
65	564	226	fig|6666666.120865.peg.564	hypothetical protein	bi	1	72	fig|6666666.121035.peg.72	100	hypothetical protein
65	565	185	fig|6666666.120865.peg.565	RNA polymerase sigma-70 factor	bi	1	71	fig|6666666.121035.peg.71	100	RNA polymerase sigma-70 factor
66	568	90	fig|6666666.120865.peg.568	SSU ribosomal protein S15p (S13e)	bi	50	1676	fig|6666666.121035.peg.1676	100	SSU ribosomal protein S15p (S13e)
66	571	896	fig|6666666.120865.peg.571	Translation initiation factor 2	bi	50	1679	fig|6666666.121035.peg.1679	100	Translation initiation factor 2
66	572	211	fig|6666666.120865.peg.572	Transcription termination protein NusA	bi	50	1680	fig|6666666.121035.peg.1680	100	Transcription termination protein NusA
66	573	152	fig|6666666.120865.peg.573	COG0779: clustered with transcription termination protein NusA	bi	50	1681	fig|6666666.121035.peg.1681	100	COG0779: clustered with transcription termination protein NusA
66	574	147	fig|6666666.120865.peg.574	Preprotein translocase subunit SecG (TC 3.A.5.1.1)	bi	50	1682	fig|6666666.121035.peg.1682	100	Preprotein translocase subunit SecG (TC 3.A.5.1.1)
66	576	445	fig|6666666.120865.peg.576	Phosphoglucosamine mutase (EC 5.4.2.10)	bi	50	1684	fig|6666666.121035.peg.1684	100	Phosphoglucosamine mutase (EC 5.4.2.10)
66	577	282	fig|6666666.120865.peg.577	Dihydropteroate synthase (EC 2.5.1.15)	bi	50	1685	fig|6666666.121035.peg.1685	100	Dihydropteroate synthase (EC 2.5.1.15)
66	579	209	fig|6666666.120865.peg.579	Cell division protein FtsJ / Ribosomal RNA large subunit methyltransferase E (EC 2.1.1.-)	bi	50	1687	fig|6666666.121035.peg.1687	100	Cell division protein FtsJ / Ribosomal RNA large subunit methyltransferase E (EC 2.1.1.-)
66	580	105	fig|6666666.120865.peg.580	FIG004454: RNA binding protein	bi	50	1688	fig|6666666.121035.peg.1688	100	FIG004454: RNA binding protein
66	582	486	fig|6666666.120865.peg.582	Carbamoyl-phosphate synthase large chain (EC 6.3.5.5)	bi	50	1690	fig|6666666.121035.peg.1690	100	Carbamoyl-phosphate synthase large chain (EC 6.3.5.5)
67	583	337	fig|6666666.120865.peg.583	Transcriptional regulator, AraC family	bi	62	2334	fig|6666666.121035.peg.2334	100	Transcriptional regulator, AraC family
67	585	129	fig|6666666.120865.peg.585	hypothetical protein	bi	62	2332	fig|6666666.121035.peg.2332	100	hypothetical protein
67	586	329	fig|6666666.120865.peg.586	Enoyl-CoA hydratase (EC 4.2.1.17)	bi	62	2331	fig|6666666.121035.peg.2331	100	Enoyl-CoA hydratase (EC 4.2.1.17)
67	587	489	fig|6666666.120865.peg.587	Aldehyde dehydrogenase (EC 1.2.1.3); Probable coniferyl aldehyde dehydrogenase (EC 1.2.1.68)	bi	62	2330	fig|6666666.121035.peg.2330	100	Aldehyde dehydrogenase (EC 1.2.1.3); Probable coniferyl aldehyde dehydrogenase (EC 1.2.1.68)
68	589	41	fig|6666666.120865.peg.589	hypothetical protein	bi	40	1212	fig|6666666.121035.peg.1212	100	hypothetical protein
68	590	410	fig|6666666.120865.peg.590	D-3-phosphoglycerate dehydrogenase (EC 1.1.1.95)	bi	40	1213	fig|6666666.121035.peg.1213	100	D-3-phosphoglycerate dehydrogenase (EC 1.1.1.95)
68	591	457	fig|6666666.120865.peg.591	TPR domain protein	bi	40	1214	fig|6666666.121035.peg.1214	100	TPR domain protein
68	592	133	fig|6666666.120865.peg.592	hypothetical protein	bi	40	1215	fig|6666666.121035.peg.1215	100	hypothetical protein
69	593	155	fig|6666666.120865.peg.593	Iron-sulfur cluster regulator IscR	bi	1	143	fig|6666666.121035.peg.143	100	Iron-sulfur cluster regulator IscR
69	594	163	fig|6666666.120865.peg.594	Histone acetyltransferase HPA2 and related acetyltransferases	bi	1	142	fig|6666666.121035.peg.142	100	Histone acetyltransferase HPA2 and related acetyltransferases
69	596	74	fig|6666666.120865.peg.596	hypothetical protein	bi	1	140	fig|6666666.121035.peg.140	100	hypothetical protein
71	600	191	fig|6666666.120865.peg.600	hypothetical protein	bi	66	2814	fig|6666666.121035.peg.2814	100	hypothetical protein
71	601	153	fig|6666666.120865.peg.601	hypothetical protein	bi	66	2815	fig|6666666.121035.peg.2815	100	hypothetical protein
71	602	181	fig|6666666.120865.peg.602	hypothetical protein	bi	66	2816	fig|6666666.121035.peg.2816	100	hypothetical protein
72	606	254	fig|6666666.120865.peg.606	3-dehydroquinate synthase (EC 4.2.3.4)	bi	50	1652	fig|6666666.121035.peg.1652	100	3-dehydroquinate synthase (EC 4.2.3.4)
72	607	164	fig|6666666.120865.peg.607	Shikimate kinase I (EC 2.7.1.71)	bi	50	1653	fig|6666666.121035.peg.1653	100	Shikimate kinase I (EC 2.7.1.71)
72	608	732	fig|6666666.120865.peg.608	Type IV pilus biogenesis protein PilQ	bi	50	1654	fig|6666666.121035.peg.1654	100	Type IV pilus biogenesis protein PilQ
72	610	223	fig|6666666.120865.peg.610	Type IV pilus biogenesis protein PilO	bi	50	1656	fig|6666666.121035.peg.1656	100	Type IV pilus biogenesis protein PilO
72	611	190	fig|6666666.120865.peg.611	Type IV pilus biogenesis protein PilN	bi	50	1657	fig|6666666.121035.peg.1657	100	Type IV pilus biogenesis protein PilN
72	612	356	fig|6666666.120865.peg.612	Type IV pilus biogenesis protein PilM	bi	50	1658	fig|6666666.121035.peg.1658	100	Type IV pilus biogenesis protein PilM
72	614	425	fig|6666666.120865.peg.614	NADP-dependent malic enzyme (EC 1.1.1.40)	bi	50	1660	fig|6666666.121035.peg.1660	100	NADP-dependent malic enzyme (EC 1.1.1.40)
74	618	175	fig|6666666.120865.peg.618	hypothetical protein	bi	48	1541	fig|6666666.121035.peg.1541	100	hypothetical protein
74	619	327	fig|6666666.120865.peg.619	Enoyl-[acyl-carrier-protein] reductase [FMN] (EC 1.3.1.9)	bi	48	1542	fig|6666666.121035.peg.1542	100	Enoyl-[acyl-carrier-protein] reductase [FMN] (EC 1.3.1.9)
74	620	336	fig|6666666.120865.peg.620	Transcriptional regulator, AraC family	bi	48	1543	fig|6666666.121035.peg.1543	100	Transcriptional regulator, AraC family
75	622	314	fig|6666666.120865.peg.622	hypothetical protein	bi	70	3144	fig|6666666.121035.peg.3144	100	hypothetical protein
75	624	281	fig|6666666.120865.peg.624	hypothetical protein	bi	70	3142	fig|6666666.121035.peg.3142	100	hypothetical protein
75	627	262	fig|6666666.120865.peg.627	1-acyl-sn-glycerol-3-phosphate acyltransferase (EC 2.3.1.51)	bi	70	3139	fig|6666666.121035.peg.3139	100	1-acyl-sn-glycerol-3-phosphate acyltransferase (EC 2.3.1.51)
76	628	573	fig|6666666.120865.peg.628	Succinate dehydrogenase flavoprotein subunit (EC 1.3.99.1)	bi	10	334	fig|6666666.121035.peg.334	100	Succinate dehydrogenase flavoprotein subunit (EC 1.3.99.1)
76	629	239	fig|6666666.120865.peg.629	Succinate dehydrogenase iron-sulfur protein (EC 1.3.99.1)	bi	10	333	fig|6666666.121035.peg.333	100	Succinate dehydrogenase iron-sulfur protein (EC 1.3.99.1)
76	630	945	fig|6666666.120865.peg.630	2-oxoglutarate dehydrogenase E1 component (EC 1.2.4.2)	bi	10	332	fig|6666666.121035.peg.332	100	2-oxoglutarate dehydrogenase E1 component (EC 1.2.4.2)
76	631	412	fig|6666666.120865.peg.631	Dihydrolipoamide succinyltransferase component (E2) of 2-oxoglutarate dehydrogenase complex (EC 2.3.1.61)	bi	10	331	fig|6666666.121035.peg.331	100	Dihydrolipoamide succinyltransferase component (E2) of 2-oxoglutarate dehydrogenase complex (EC 2.3.1.61)
76	632	481	fig|6666666.120865.peg.632	Dihydrolipoamide dehydrogenase of 2-oxoglutarate dehydrogenase (EC 1.8.1.4)	bi	10	330	fig|6666666.121035.peg.330	100	Dihydrolipoamide dehydrogenase of 2-oxoglutarate dehydrogenase (EC 1.8.1.4)
76	633	390	fig|6666666.120865.peg.633	Succinyl-CoA ligase [ADP-forming] beta chain (EC 6.2.1.5)	bi	10	329	fig|6666666.121035.peg.329	100	Succinyl-CoA ligase [ADP-forming] beta chain (EC 6.2.1.5)
76	634	292	fig|6666666.120865.peg.634	Succinyl-CoA ligase [ADP-forming] alpha chain (EC 6.2.1.5)	bi	10	328	fig|6666666.121035.peg.328	100	Succinyl-CoA ligase [ADP-forming] alpha chain (EC 6.2.1.5)
76	635	79	fig|6666666.120865.peg.635	hypothetical protein	bi	10	327	fig|6666666.121035.peg.327	100	hypothetical protein
76	636	546	fig|6666666.120865.peg.636	Permeases of the major facilitator superfamily	bi	10	326	fig|6666666.121035.peg.326	100	Permeases of the major facilitator superfamily
76	640	159	fig|6666666.120865.peg.640	Phosphohistidine phosphatase SixA	bi	10	321	fig|6666666.121035.peg.321	100	Phosphohistidine phosphatase SixA
76	642	175	fig|6666666.120865.peg.642	Response regulator/sensor histidine kinase	bi	10	319	fig|6666666.121035.peg.319	100	Response regulator/sensor histidine kinase
76	643	343	fig|6666666.120865.peg.643	hypothetical protein	bi	10	318	fig|6666666.121035.peg.318	100	hypothetical protein
76	644	272	fig|6666666.120865.peg.644	Exodeoxyribonuclease III (EC 3.1.11.2)	bi	10	317	fig|6666666.121035.peg.317	100	Exodeoxyribonuclease III (EC 3.1.11.2)
76	647	43	fig|6666666.120865.peg.647	hypothetical protein	bi	10	314	fig|6666666.121035.peg.314	100	hypothetical protein
76	649	318	fig|6666666.120865.peg.649	hypothetical protein	bi	10	312	fig|6666666.121035.peg.312	100	hypothetical protein
76	650	362	fig|6666666.120865.peg.650	Response regulator containing a CheY-like receiver domain and a GGDEF domain	bi	10	311	fig|6666666.121035.peg.311	100	Response regulator containing a CheY-like receiver domain and a GGDEF domain
76	652	265	fig|6666666.120865.peg.652	short-chain dehydrogenase/reductase SDR	bi	10	309	fig|6666666.121035.peg.309	100	short-chain dehydrogenase/reductase SDR
76	653	78	fig|6666666.120865.peg.653	hypothetical protein	bi	10	308	fig|6666666.121035.peg.308	100	hypothetical protein
76	655	205	fig|6666666.120865.peg.655	hypothetical protein	bi	10	306	fig|6666666.121035.peg.306	100	hypothetical protein
76	657	161	fig|6666666.120865.peg.657	Protein of unknown function DUF55	bi	10	304	fig|6666666.121035.peg.304	100	Protein of unknown function DUF55
76	658	128	fig|6666666.120865.peg.658	hypothetical protein	bi	10	303	fig|6666666.121035.peg.303	100	hypothetical protein
76	659	311	fig|6666666.120865.peg.659	Protein-N(5)-glutamine methyltransferase PrmB, methylates LSU ribosomal protein L3p	bi	10	302	fig|6666666.121035.peg.302	100	Protein-N(5)-glutamine methyltransferase PrmB, methylates LSU ribosomal protein L3p
76	661	394	fig|6666666.120865.peg.661	Nucleoside:H+ symporter:Major facilitator superfamily	bi	10	300	fig|6666666.121035.peg.300	100	Nucleoside:H+ symporter:Major facilitator superfamily
76	662	290	fig|6666666.120865.peg.662	Cys regulon transcriptional activator CysB	bi	10	299	fig|6666666.121035.peg.299	100	Cys regulon transcriptional activator CysB
76	664	213	fig|6666666.120865.peg.664	3-isopropylmalate dehydratase small subunit (EC 4.2.1.33)	bi	10	297	fig|6666666.121035.peg.297	100	3-isopropylmalate dehydratase small subunit (EC 4.2.1.33)
76	665	127	fig|6666666.120865.peg.665	hypothetical protein	bi	10	296	fig|6666666.121035.peg.296	100	hypothetical protein
76	666	359	fig|6666666.120865.peg.666	3-isopropylmalate dehydrogenase (EC 1.1.1.85)	bi	10	295	fig|6666666.121035.peg.295	100	3-isopropylmalate dehydrogenase (EC 1.1.1.85)
76	667	371	fig|6666666.120865.peg.667	Aspartate-semialdehyde dehydrogenase (EC 1.2.1.11)	bi	10	294	fig|6666666.121035.peg.294	100	Aspartate-semialdehyde dehydrogenase (EC 1.2.1.11)
76	673	268	fig|6666666.120865.peg.673	Tryptophan synthase alpha chain (EC 4.2.1.20)	bi	10	288	fig|6666666.121035.peg.288	100	Tryptophan synthase alpha chain (EC 4.2.1.20)
76	674	293	fig|6666666.120865.peg.674	Acetyl-coenzyme A carboxyl transferase beta chain (EC 6.4.1.2)	bi	10	287	fig|6666666.121035.peg.287	100	Acetyl-coenzyme A carboxyl transferase beta chain (EC 6.4.1.2)
76	675	427	fig|6666666.120865.peg.675	Dihydrofolate synthase (EC 6.3.2.12) / Folylpolyglutamate synthase (EC 6.3.2.17)	bi	10	286	fig|6666666.121035.peg.286	100	Dihydrofolate synthase (EC 6.3.2.12) / Folylpolyglutamate synthase (EC 6.3.2.17)
76	677	164	fig|6666666.120865.peg.677	Colicin V production protein	bi	10	284	fig|6666666.121035.peg.284	100	Colicin V production protein
76	680	304	fig|6666666.120865.peg.680	FIG022979: MoxR-like ATPases	bi	10	281	fig|6666666.121035.peg.281	100	FIG022979: MoxR-like ATPases
76	684	189	fig|6666666.120865.peg.684	hypothetical protein	bi	10	277	fig|6666666.121035.peg.277	100	hypothetical protein
76	687	126	fig|6666666.120865.peg.687	Aconitate hydratase 2 (EC 4.2.1.3) @ 2-methylisocitrate dehydratase (EC 4.2.1.99)	uni	10	274	fig|6666666.121035.peg.274	100	Aconitate hydratase 2 (EC 4.2.1.3) @ 2-methylisocitrate dehydratase (EC 4.2.1.99)
76	688	341	fig|6666666.120865.peg.688	Aconitate hydratase 2 (EC 4.2.1.3) @ 2-methylisocitrate dehydratase (EC 4.2.1.99)	bi	10	274	fig|6666666.121035.peg.274	100	Aconitate hydratase 2 (EC 4.2.1.3) @ 2-methylisocitrate dehydratase (EC 4.2.1.99)
76	691	202	fig|6666666.120865.peg.691	tRNA-(ms[2]io[6]A)-hydroxylase (EC 1.-.-.-)	bi	10	272	fig|6666666.121035.peg.272	100	tRNA-(ms[2]io[6]A)-hydroxylase (EC 1.-.-.-)
76	693	198	fig|6666666.120865.peg.693	Peptidyl-prolyl cis-trans isomerase PpiA precursor (EC 5.2.1.8)	bi	10	270	fig|6666666.121035.peg.270	100	Peptidyl-prolyl cis-trans isomerase PpiA precursor (EC 5.2.1.8)
76	696	301	fig|6666666.120865.peg.696	Methylenetetrahydrofolate dehydrogenase (NADP+) (EC 1.5.1.5) / Methenyltetrahydrofolate cyclohydrolase (EC 3.5.4.9)	bi	10	267	fig|6666666.121035.peg.267	100	Methylenetetrahydrofolate dehydrogenase (NADP+) (EC 1.5.1.5) / Methenyltetrahydrofolate cyclohydrolase (EC 3.5.4.9)
77	697	961	fig|6666666.120865.peg.697	hypothetical protein	bi	50	1609	fig|6666666.121035.peg.1609	100	hypothetical protein
77	698	204	fig|6666666.120865.peg.698	Outer membrane protein A precursor	bi	50	1610	fig|6666666.121035.peg.1610	100	Outer membrane protein A precursor
77	699	2077	fig|6666666.120865.peg.699	hypothetical protein	bi	50	1611	fig|6666666.121035.peg.1611	100	hypothetical protein
77	701	157	fig|6666666.120865.peg.701	hypothetical signal peptide protein	bi	50	1613	fig|6666666.121035.peg.1613	100	hypothetical signal peptide protein
79	706	66	fig|6666666.120865.peg.706	hypothetical protein	bi	41	1351	fig|6666666.121035.peg.1351	100	hypothetical protein
79	708	101	fig|6666666.120865.peg.708	Hypothetical, distant similarity with heme-degrading oxygenase IsdG	bi	41	1349	fig|6666666.121035.peg.1349	100	Hypothetical, distant similarity with heme-degrading oxygenase IsdG
80	710	389	fig|6666666.120865.peg.710	hypothetical protein	bi	61	2316	fig|6666666.121035.peg.2316	100	hypothetical protein
80	712	483	fig|6666666.120865.peg.712	membrane protein, putative	bi	61	2314	fig|6666666.121035.peg.2314	100	membrane protein, putative
80	715	282	fig|6666666.120865.peg.715	Lipopolysaccharide core biosynthesis protein WaaP (EC 2.7.-.-), heptosyl-I-kinase	bi	61	2311	fig|6666666.121035.peg.2311	100	Lipopolysaccharide core biosynthesis protein WaaP (EC 2.7.-.-), heptosyl-I-kinase
80	717	332	fig|6666666.120865.peg.717	Lipopolysaccharide heptosyltransferase I (EC 2.4.1.-)	bi	61	2309	fig|6666666.121035.peg.2309	100	Lipopolysaccharide heptosyltransferase I (EC 2.4.1.-)
80	718	257	fig|6666666.120865.peg.718	InaA protein	bi	61	2308	fig|6666666.121035.peg.2308	100	InaA protein
80	719	348	fig|6666666.120865.peg.719	ADP-heptose--lipooligosaccharide heptosyltransferase II (EC 2.4.1.-)	bi	61	2307	fig|6666666.121035.peg.2307	100	ADP-heptose--lipooligosaccharide heptosyltransferase II (EC 2.4.1.-)
82	724	146	fig|6666666.120865.peg.724	hypothetical protein	bi	32	788	fig|6666666.121035.peg.788	100	hypothetical protein
83	727	215	fig|6666666.120865.peg.727	Two-component response regulator	bi	40	1052	fig|6666666.121035.peg.1052	100	Two-component response regulator
83	729	45	fig|6666666.120865.peg.729	hypothetical protein	bi	40	1049	fig|6666666.121035.peg.1049	100	hypothetical protein
84	731	179	fig|6666666.120865.peg.731	S-adenosylmethionine synthetase (EC 2.5.1.6)	uni	48	1521	fig|6666666.121035.peg.1521	100	S-adenosylmethionine synthetase (EC 2.5.1.6)
84	732	182	fig|6666666.120865.peg.732	S-adenosylmethionine synthetase (EC 2.5.1.6)	bi	48	1521	fig|6666666.121035.peg.1521	100	S-adenosylmethionine synthetase (EC 2.5.1.6)
85	736	207	fig|6666666.120865.peg.736	hypothetical protein	bi	40	1300	fig|6666666.121035.peg.1300	100	hypothetical protein
85	737	306	fig|6666666.120865.peg.737	Homoserine kinase (EC 2.7.1.39)	bi	40	1299	fig|6666666.121035.peg.1299	100	Homoserine kinase (EC 2.7.1.39)
85	738	364	fig|6666666.120865.peg.738	hypothetical protein	bi	40	1298	fig|6666666.121035.peg.1298	100	hypothetical protein
85	739	122	fig|6666666.120865.peg.739	hypothetical protein	bi	40	1297	fig|6666666.121035.peg.1297	100	hypothetical protein
85	743	275	fig|6666666.120865.peg.743	Zinc ABC transporter, inner membrane permease protein ZnuB	bi	40	1294	fig|6666666.121035.peg.1294	100	Zinc ABC transporter, inner membrane permease protein ZnuB
85	746	214	fig|6666666.120865.peg.746	hypothetical protein	bi	40	1291	fig|6666666.121035.peg.1291	100	hypothetical protein
85	748	126	fig|6666666.120865.peg.748	Superfamily II DNA and RNA helicases	bi	40	1289	fig|6666666.121035.peg.1289	100	Superfamily II DNA and RNA helicases
85	751	172	fig|6666666.120865.peg.751	Chorismate--pyruvate lyase (EC 4.1.3.40)	bi	40	1286	fig|6666666.121035.peg.1286	100	Chorismate--pyruvate lyase (EC 4.1.3.40)
85	752	291	fig|6666666.120865.peg.752	4-hydroxybenzoate polyprenyltransferase (EC 2.5.1.39)	bi	40	1285	fig|6666666.121035.peg.1285	100	4-hydroxybenzoate polyprenyltransferase (EC 2.5.1.39)
85	753	235	fig|6666666.120865.peg.753	Phosphate regulon transcriptional regulatory protein PhoB (SphR)	bi	40	1284	fig|6666666.121035.peg.1284	100	Phosphate regulon transcriptional regulatory protein PhoB (SphR)
85	754	437	fig|6666666.120865.peg.754	Phosphate regulon sensor protein PhoR (SphS) (EC 2.7.13.3)	bi	40	1283	fig|6666666.121035.peg.1283	100	Phosphate regulon sensor protein PhoR (SphS) (EC 2.7.13.3)
85	756	59	fig|6666666.120865.peg.756	protein of unknown function DUF1328	bi	40	1281	fig|6666666.121035.peg.1281	100	protein of unknown function DUF1328
86	759	195	fig|6666666.120865.peg.759	Electron transport complex protein RnfB	bi	10	442	fig|6666666.121035.peg.442	100	Electron transport complex protein RnfB
86	760	195	fig|6666666.120865.peg.760	Electron transport complex protein RnfA	bi	10	441	fig|6666666.121035.peg.441	100	Electron transport complex protein RnfA
86	761	376	fig|6666666.120865.peg.761	Serine--pyruvate aminotransferase (EC 2.6.1.51) / L-alanine:glyoxylate aminotransferase (EC 2.6.1.44)	bi	10	440	fig|6666666.121035.peg.440	100	Serine--pyruvate aminotransferase (EC 2.6.1.51) / L-alanine:glyoxylate aminotransferase (EC 2.6.1.44)
86	762	422	fig|6666666.120865.peg.762	Error-prone, lesion bypass DNA polymerase V (UmuC)	bi	10	439	fig|6666666.121035.peg.439	100	Error-prone, lesion bypass DNA polymerase V (UmuC)
86	763	144	fig|6666666.120865.peg.763	Error-prone repair protein UmuD	bi	10	438	fig|6666666.121035.peg.438	100	Error-prone repair protein UmuD
86	764	103	fig|6666666.120865.peg.764	hypothetical protein	bi	10	437	fig|6666666.121035.peg.437	100	hypothetical protein
86	765	749	fig|6666666.120865.peg.765	Sensor histidine kinase/response regulator	bi	10	436	fig|6666666.121035.peg.436	100	Sensor histidine kinase/response regulator
86	766	487	fig|6666666.120865.peg.766	hypothetical protein	bi	10	435	fig|6666666.121035.peg.435	100	hypothetical protein
86	767	342	fig|6666666.120865.peg.767	Transcriptional regulator, AraC family	bi	10	434	fig|6666666.121035.peg.434	100	Transcriptional regulator, AraC family
86	769	362	fig|6666666.120865.peg.769	Scaffold protein for [4Fe-4S] cluster assembly ApbC, MRP-like	bi	10	432	fig|6666666.121035.peg.432	100	Scaffold protein for [4Fe-4S] cluster assembly ApbC, MRP-like
86	770	190	fig|6666666.120865.peg.770	Deoxycytidine triphosphate deaminase (EC 3.5.4.13)	bi	10	431	fig|6666666.121035.peg.431	100	Deoxycytidine triphosphate deaminase (EC 3.5.4.13)
86	771	247	fig|6666666.120865.peg.771	hypothetical protein	bi	10	430	fig|6666666.121035.peg.430	100	hypothetical protein
86	773	218	fig|6666666.120865.peg.773	Phosphoribosylglycinamide formyltransferase (EC 2.1.2.2)	bi	10	428	fig|6666666.121035.peg.428	100	Phosphoribosylglycinamide formyltransferase (EC 2.1.2.2)
86	775	337	fig|6666666.120865.peg.775	hypothetical protein	bi	10	426	fig|6666666.121035.peg.426	100	hypothetical protein
86	776	232	fig|6666666.120865.peg.776	Chromosomal replication initiator protein DnaA	bi	10	425	fig|6666666.121035.peg.425	100	Chromosomal replication initiator protein DnaA
86	777	1417	fig|6666666.120865.peg.777	hypothetical protein	bi	10	424	fig|6666666.121035.peg.424	100	hypothetical protein
86	778	98	fig|6666666.120865.peg.778	hypothetical protein	bi	10	423	fig|6666666.121035.peg.423	100	hypothetical protein
86	779	466	fig|6666666.120865.peg.779	Soluble pyridine nucleotide transhydrogenase (EC 1.6.1.1)	bi	10	422	fig|6666666.121035.peg.422	100	Soluble pyridine nucleotide transhydrogenase (EC 1.6.1.1)
86	781	53	fig|6666666.120865.peg.781	hypothetical protein	bi	10	419	fig|6666666.121035.peg.419	100	hypothetical protein
86	783	43	fig|6666666.120865.peg.783	hypothetical protein	bi	10	417	fig|6666666.121035.peg.417	100	hypothetical protein
86	784	404	fig|6666666.120865.peg.784	3-ketoacyl-CoA thiolase (EC 2.3.1.16) @ Acetyl-CoA acetyltransferase (EC 2.3.1.9)	bi	10	416	fig|6666666.121035.peg.416	100	3-ketoacyl-CoA thiolase (EC 2.3.1.16) @ Acetyl-CoA acetyltransferase (EC 2.3.1.9)
86	785	721	fig|6666666.120865.peg.785	Enoyl-CoA hydratase [isoleucine degradation] (EC 4.2.1.17) / 3-hydroxyacyl-CoA dehydrogenase (EC 1.1.1.35) / 3-hydroxybutyryl-CoA epimerase (EC 5.1.2.3)	bi	10	415	fig|6666666.121035.peg.415	100	Enoyl-CoA hydratase [isoleucine degradation] (EC 4.2.1.17) / 3-hydroxyacyl-CoA dehydrogenase (EC 1.1.1.35) / 3-hydroxybutyryl-CoA epimerase (EC 5.1.2.3)
86	786	128	fig|6666666.120865.peg.786	Serine phosphatase RsbU, regulator of sigma subunit	bi	10	414	fig|6666666.121035.peg.414	100	Serine phosphatase RsbU, regulator of sigma subunit
86	787	340	fig|6666666.120865.peg.787	Transcriptional regulator, AraC family	bi	10	413	fig|6666666.121035.peg.413	100	Transcriptional regulator, AraC family
86	788	291	fig|6666666.120865.peg.788	Formyltetrahydrofolate deformylase (EC 3.5.1.10)	bi	10	412	fig|6666666.121035.peg.412	100	Formyltetrahydrofolate deformylase (EC 3.5.1.10)
86	789	220	fig|6666666.120865.peg.789	hypothetical protein	bi	10	411	fig|6666666.121035.peg.411	100	hypothetical protein
86	790	354	fig|6666666.120865.peg.790	LSU rRNA 2'-O-methyl-C2498 methyltransferase RlmM	bi	10	410	fig|6666666.121035.peg.410	100	LSU rRNA 2'-O-methyl-C2498 methyltransferase RlmM
86	791	411	fig|6666666.120865.peg.791	Permease of the major facilitator superfamily	bi	10	409	fig|6666666.121035.peg.409	100	Permease of the major facilitator superfamily
86	792	221	fig|6666666.120865.peg.792	hypothetical protein	bi	10	408	fig|6666666.121035.peg.408	100	hypothetical protein
86	793	336	fig|6666666.120865.peg.793	Transcriptional regulator, AraC family	bi	10	407	fig|6666666.121035.peg.407	100	Transcriptional regulator, AraC family
86	794	38	fig|6666666.120865.peg.794	hypothetical protein	bi	10	406	fig|6666666.121035.peg.406	100	hypothetical protein
86	795	619	fig|6666666.120865.peg.795	hypothetical protein	bi	10	405	fig|6666666.121035.peg.405	100	hypothetical protein
87	798	233	fig|6666666.120865.peg.798	DNA-binding response regulator ColR	bi	63	2436	fig|6666666.121035.peg.2436	100	DNA-binding response regulator ColR
87	799	258	fig|6666666.120865.peg.799	hypothetical protein	bi	63	2435	fig|6666666.121035.peg.2435	100	hypothetical protein
87	800	421	fig|6666666.120865.peg.800	two-component system sensor protein	bi	63	2434	fig|6666666.121035.peg.2434	100	two-component system sensor protein
87	802	257	fig|6666666.120865.peg.802	FIG005069: Hypothetical protein	bi	63	2432	fig|6666666.121035.peg.2432	100	FIG005069: Hypothetical protein
87	805	137	fig|6666666.120865.peg.805	FIG026291: Hypothetical periplasmic protein	bi	63	2429	fig|6666666.121035.peg.2429	100	FIG026291: Hypothetical periplasmic protein
87	808	155	fig|6666666.120865.peg.808	tRNA-specific adenosine-34 deaminase (EC 3.5.4.-)	bi	63	2426	fig|6666666.121035.peg.2426	100	tRNA-specific adenosine-34 deaminase (EC 3.5.4.-)
87	810	136	fig|6666666.120865.peg.810	FIG00955003: hypothetical protein	bi	63	2424	fig|6666666.121035.peg.2424	100	FIG00955003: hypothetical protein
87	811	128	fig|6666666.120865.peg.811	DoxX family protein	bi	63	2423	fig|6666666.121035.peg.2423	100	DoxX family protein
87	814	461	fig|6666666.120865.peg.814	HtrA protease/chaperone protein / Serine protease (Protease DO) (EC 3.4.21.-)	bi	63	2419	fig|6666666.121035.peg.2419	100	HtrA protease/chaperone protein / Serine protease (Protease DO) (EC 3.4.21.-)
87	815	225	fig|6666666.120865.peg.815	hypothetical protein	bi	63	2418	fig|6666666.121035.peg.2418	100	hypothetical protein
87	817	228	fig|6666666.120865.peg.817	tRNA (guanosine(18)-2'-O)-methyltransferase (EC 2.1.1.34)	bi	63	2416	fig|6666666.121035.peg.2416	100	tRNA (guanosine(18)-2'-O)-methyltransferase (EC 2.1.1.34)
88	820	320	fig|6666666.120865.peg.820	GTP cyclohydrolase I (EC 3.5.4.16) type 2	bi	72	3232	fig|6666666.121035.peg.3232	100	GTP cyclohydrolase I (EC 3.5.4.16) type 2
88	823	428	fig|6666666.120865.peg.823	TRAP-type C4-dicarboxylate transport system, large permease component	bi	72	3235	fig|6666666.121035.peg.3235	100	TRAP-type C4-dicarboxylate transport system, large permease component
88	824	195	fig|6666666.120865.peg.824	TRAP-type transport system, small permease component, predicted N-acetylneuraminate transporter	bi	72	3236	fig|6666666.121035.peg.3236	100	TRAP-type transport system, small permease component, predicted N-acetylneuraminate transporter
88	825	182	fig|6666666.120865.peg.825	Putative regulatory protein associated with the ectoine operon	bi	72	3237	fig|6666666.121035.peg.3237	100	Putative regulatory protein associated with the ectoine operon
88	826	180	fig|6666666.120865.peg.826	L-2,4-diaminobutyric acid acetyltransferase (EC 2.3.1.-)	bi	72	3238	fig|6666666.121035.peg.3238	100	L-2,4-diaminobutyric acid acetyltransferase (EC 2.3.1.-)
88	827	435	fig|6666666.120865.peg.827	Diaminobutyrate-pyruvate aminotransferase (EC 2.6.1.46)	bi	72	3239	fig|6666666.121035.peg.3239	100	Diaminobutyrate-pyruvate aminotransferase (EC 2.6.1.46)
88	828	133	fig|6666666.120865.peg.828	L-ectoine synthase (EC 4.2.1.-)	bi	72	3240	fig|6666666.121035.peg.3240	100	L-ectoine synthase (EC 4.2.1.-)
88	829	399	fig|6666666.120865.peg.829	hypothetical protein	bi	72	3241	fig|6666666.121035.peg.3241	100	hypothetical protein
88	830	220	fig|6666666.120865.peg.830	Transcriptional regulator, LuxR family	bi	72	3242	fig|6666666.121035.peg.3242	100	Transcriptional regulator, LuxR family
88	831	1155	fig|6666666.120865.peg.831	Sensor histidine kinase	bi	72	3243	fig|6666666.121035.peg.3243	100	Sensor histidine kinase
88	836	599	fig|6666666.120865.peg.836	Acetate permease ActP (cation/acetate symporter)	bi	72	3247	fig|6666666.121035.peg.3247	100	Acetate permease ActP (cation/acetate symporter)
88	837	86	fig|6666666.120865.peg.837	FIG152265: Sodium:solute symporter associated protein	bi	72	3248	fig|6666666.121035.peg.3248	100	FIG152265: Sodium:solute symporter associated protein
88	838	326	fig|6666666.120865.peg.838	tRNA-dihydrouridine synthase C (EC 1.-.-.-)	bi	72	3249	fig|6666666.121035.peg.3249	100	tRNA-dihydrouridine synthase C (EC 1.-.-.-)
88	840	81	fig|6666666.120865.peg.840	Exodeoxyribonuclease VII small subunit (EC 3.1.11.6)	bi	72	3251	fig|6666666.121035.peg.3251	100	Exodeoxyribonuclease VII small subunit (EC 3.1.11.6)
88	841	299	fig|6666666.120865.peg.841	Octaprenyl diphosphate synthase (EC 2.5.1.90) / Dimethylallyltransferase (EC 2.5.1.1) / (2E,6E)-farnesyl diphosphate synthase (EC 2.5.1.10) / Geranylgeranyl diphosphate synthase (EC 2.5.1.29)	bi	72	3252	fig|6666666.121035.peg.3252	100	Octaprenyl diphosphate synthase (EC 2.5.1.90) / Dimethylallyltransferase (EC 2.5.1.1) / (2E,6E)-farnesyl diphosphate synthase (EC 2.5.1.10) / Geranylgeranyl diphosphate synthase (EC 2.5.1.29)
88	843	411	fig|6666666.120865.peg.843	response regulator/GGDEF domain protein	bi	72	3254	fig|6666666.121035.peg.3254	100	response regulator/GGDEF domain protein
88	846	151	fig|6666666.120865.peg.846	Transcription termination protein NusB	bi	72	3257	fig|6666666.121035.peg.3257	100	Transcription termination protein NusB
88	847	157	fig|6666666.120865.peg.847	6,7-dimethyl-8-ribityllumazine synthase (EC 2.5.1.78)	bi	72	3258	fig|6666666.121035.peg.3258	100	6,7-dimethyl-8-ribityllumazine synthase (EC 2.5.1.78)
88	848	370	fig|6666666.120865.peg.848	3,4-dihydroxy-2-butanone 4-phosphate synthase (EC 4.1.99.12) / GTP cyclohydrolase II (EC 3.5.4.25)	bi	72	3259	fig|6666666.121035.peg.3259	100	3,4-dihydroxy-2-butanone 4-phosphate synthase (EC 4.1.99.12) / GTP cyclohydrolase II (EC 3.5.4.25)
88	849	222	fig|6666666.120865.peg.849	Riboflavin synthase eubacterial/eukaryotic (EC 2.5.1.9)	bi	72	3260	fig|6666666.121035.peg.3260	100	Riboflavin synthase eubacterial/eukaryotic (EC 2.5.1.9)
88	850	372	fig|6666666.120865.peg.850	Diaminohydroxyphosphoribosylaminopyrimidine deaminase (EC 3.5.4.26) / 5-amino-6-(5-phosphoribosylamino)uracil reductase (EC 1.1.1.193)	bi	72	3261	fig|6666666.121035.peg.3261	100	Diaminohydroxyphosphoribosylaminopyrimidine deaminase (EC 3.5.4.26) / 5-amino-6-(5-phosphoribosylamino)uracil reductase (EC 1.1.1.193)
88	851	323	fig|6666666.120865.peg.851	RuBisCO operon transcriptional regulator	bi	72	3262	fig|6666666.121035.peg.3262	100	RuBisCO operon transcriptional regulator
88	852	69	fig|6666666.120865.peg.852	hypothetical protein	bi	72	3263	fig|6666666.121035.peg.3263	100	hypothetical protein
88	853	316	fig|6666666.120865.peg.853	putative sodium-dependent bicarbonate transporter	bi	72	3264	fig|6666666.121035.peg.3264	100	putative sodium-dependent bicarbonate transporter
89	854	143	fig|6666666.120865.peg.854	LSU ribosomal protein L13p (L13Ae)	bi	59	2006	fig|6666666.121035.peg.2006	100	LSU ribosomal protein L13p (L13Ae)
89	855	346	fig|6666666.120865.peg.855	Oxidoreductase, aldo/keto reductase family	bi	59	2005	fig|6666666.121035.peg.2005	100	Oxidoreductase, aldo/keto reductase family
89	856	209	fig|6666666.120865.peg.856	Transcriptional regulator, TetR family	bi	59	2004	fig|6666666.121035.peg.2004	100	Transcriptional regulator, TetR family
89	859	222	fig|6666666.120865.peg.859	hypothetical protein	bi	59	2001	fig|6666666.121035.peg.2001	100	hypothetical protein
89	861	129	fig|6666666.120865.peg.861	Acyl-CoA dehydrogenase, short-chain specific (EC 1.3.99.2)	bi	59	1999	fig|6666666.121035.peg.1999	100	Acyl-CoA dehydrogenase, short-chain specific (EC 1.3.99.2)
90	863	300	fig|6666666.120865.peg.863	Ribonuclease BN (EC 3.1.-.-)	bi	61	2218	fig|6666666.121035.peg.2218	100	Ribonuclease BN (EC 3.1.-.-)
90	865	515	fig|6666666.120865.peg.865	Phosphoenolpyruvate carboxykinase [ATP] (EC 4.1.1.49)	bi	61	2220	fig|6666666.121035.peg.2220	100	Phosphoenolpyruvate carboxykinase [ATP] (EC 4.1.1.49)
90	868	129	fig|6666666.120865.peg.868	Ribosome-associated heat shock protein implicated in the recycling of the 50S subunit (S4 paralog)	bi	61	2223	fig|6666666.121035.peg.2223	100	Ribosome-associated heat shock protein implicated in the recycling of the 50S subunit (S4 paralog)
90	869	218	fig|6666666.120865.peg.869	FIG001957: putative hydrolase	bi	61	2224	fig|6666666.121035.peg.2224	100	FIG001957: putative hydrolase
90	870	182	fig|6666666.120865.peg.870	ADP compounds hydrolase NudE (EC 3.6.1.-)	bi	61	2225	fig|6666666.121035.peg.2225	100	ADP compounds hydrolase NudE (EC 3.6.1.-)
90	871	272	fig|6666666.120865.peg.871	Inositol-1-monophosphatase (EC 3.1.3.25)	bi	61	2226	fig|6666666.121035.peg.2226	100	Inositol-1-monophosphatase (EC 3.1.3.25)
90	872	308	fig|6666666.120865.peg.872	Hydrolases of the alpha/beta superfamily	bi	61	2227	fig|6666666.121035.peg.2227	100	Hydrolases of the alpha/beta superfamily
90	873	80	fig|6666666.120865.peg.873	hypothetical protein	bi	61	2228	fig|6666666.121035.peg.2228	100	hypothetical protein
90	874	79	fig|6666666.120865.peg.874	hypothetical protein	bi	61	2229	fig|6666666.121035.peg.2229	100	hypothetical protein
90	875	102	fig|6666666.120865.peg.875	hypothetical protein	bi	61	2230	fig|6666666.121035.peg.2230	100	hypothetical protein
90	876	500	fig|6666666.120865.peg.876	Cyclohexanone monooxygenase (EC 1.14.13.22)	bi	61	2231	fig|6666666.121035.peg.2231	100	Cyclohexanone monooxygenase (EC 1.14.13.22)
91	879	123	fig|6666666.120865.peg.879	Carbonic anhydrase (EC 4.2.1.1)	bi	61	2242	fig|6666666.121035.peg.2242	100	Carbonic anhydrase (EC 4.2.1.1)
91	880	245	fig|6666666.120865.peg.880	Copper resistance protein B	bi	61	2243	fig|6666666.121035.peg.2243	100	Copper resistance protein B
92	885	129	fig|6666666.120865.peg.885	hypothetical protein	bi	66	2704	fig|6666666.121035.peg.2704	100	hypothetical protein
92	886	429	fig|6666666.120865.peg.886	Ammonium transporter	bi	66	2703	fig|6666666.121035.peg.2703	100	Ammonium transporter
92	887	113	fig|6666666.120865.peg.887	Nitrogen regulatory protein P-II	bi	66	2702	fig|6666666.121035.peg.2702	100	Nitrogen regulatory protein P-II
92	888	290	fig|6666666.120865.peg.888	Thioredoxin	bi	66	2701	fig|6666666.121035.peg.2701	100	Thioredoxin
92	889	819	fig|6666666.120865.peg.889	Acyl-CoA dehydrogenase, short-chain specific (EC 1.3.99.2)	bi	66	2700	fig|6666666.121035.peg.2700	100	Acyl-CoA dehydrogenase, short-chain specific (EC 1.3.99.2)
92	890	242	fig|6666666.120865.peg.890	Septum site-determining protein MinC	bi	66	2699	fig|6666666.121035.peg.2699	100	Septum site-determining protein MinC
92	891	272	fig|6666666.120865.peg.891	Septum site-determining protein MinD	bi	66	2698	fig|6666666.121035.peg.2698	100	Septum site-determining protein MinD
92	892	84	fig|6666666.120865.peg.892	Cell division topological specificity factor MinE	bi	66	2697	fig|6666666.121035.peg.2697	100	Cell division topological specificity factor MinE
92	894	357	fig|6666666.120865.peg.894	Outer membrane lipoprotein omp16 precursor	bi	66	2695	fig|6666666.121035.peg.2695	100	Outer membrane lipoprotein omp16 precursor
92	900	89	fig|6666666.120865.peg.900	Acyl-CoA-binding protein	bi	66	2689	fig|6666666.121035.peg.2689	100	Acyl-CoA-binding protein
92	901	408	fig|6666666.120865.peg.901	sensor histidine kinase/response regulator	bi	66	2688	fig|6666666.121035.peg.2688	100	sensor histidine kinase/response regulator
92	905	240	fig|6666666.120865.peg.905	FIG00441227: hypothetical protein	bi	66	2684	fig|6666666.121035.peg.2684	100	FIG00441227: hypothetical protein
92	906	266	fig|6666666.120865.peg.906	Protein containing transglutaminase-like domain, putative cysteine protease	bi	66	2683	fig|6666666.121035.peg.2683	100	Protein containing transglutaminase-like domain, putative cysteine protease
92	908	482	fig|6666666.120865.peg.908	Protein containing domains DUF404, DUF407	bi	66	2681	fig|6666666.121035.peg.2681	100	Protein containing domains DUF404, DUF407
92	909	259	fig|6666666.120865.peg.909	Oxidoreductase, short chain dehydrogenase/reductase family	bi	66	2680	fig|6666666.121035.peg.2680	100	Oxidoreductase, short chain dehydrogenase/reductase family
93	912	420	fig|6666666.120865.peg.912	Ammonium transporter	bi	60	2199	fig|6666666.121035.peg.2199	100	Ammonium transporter
93	913	113	fig|6666666.120865.peg.913	Nitrogen regulatory protein P-II	bi	60	2200	fig|6666666.121035.peg.2200	100	Nitrogen regulatory protein P-II
93	915	80	fig|6666666.120865.peg.915	hypothetical protein	bi	60	2202	fig|6666666.121035.peg.2202	100	hypothetical protein
93	916	156	fig|6666666.120865.peg.916	hypothetical protein	bi	60	2203	fig|6666666.121035.peg.2203	100	hypothetical protein
93	917	483	fig|6666666.120865.peg.917	Pyruvate kinase (EC 2.7.1.40)	bi	60	2204	fig|6666666.121035.peg.2204	100	Pyruvate kinase (EC 2.7.1.40)
93	918	314	fig|6666666.120865.peg.918	DegV family protein	bi	60	2205	fig|6666666.121035.peg.2205	100	DegV family protein
94	930	397	fig|6666666.120865.peg.930	Aspartate aminotransferase (EC 2.6.1.1)	bi	57	1910	fig|6666666.121035.peg.1910	100	Aspartate aminotransferase (EC 2.6.1.1)
95	934	496	fig|6666666.120865.peg.934	MG(2+) CHELATASE FAMILY PROTEIN / ComM-related protein	bi	48	1524	fig|6666666.121035.peg.1524	100	MG(2+) CHELATASE FAMILY PROTEIN / ComM-related protein
95	935	210	fig|6666666.120865.peg.935	Outer membrane protein A precursor	bi	48	1525	fig|6666666.121035.peg.1525	100	Outer membrane protein A precursor
96	937	201	fig|6666666.120865.peg.937	Recombination protein RecR	bi	70	2957	fig|6666666.121035.peg.2957	100	Recombination protein RecR
96	938	106	fig|6666666.120865.peg.938	FIG000557: hypothetical protein co-occurring with RecR	bi	70	2958	fig|6666666.121035.peg.2958	100	FIG000557: hypothetical protein co-occurring with RecR
97	940	143	fig|6666666.120865.peg.940	FIG01035535: hypothetical protein	bi	63	2533	fig|6666666.121035.peg.2533	100	FIG01035535: hypothetical protein
97	944	234	fig|6666666.120865.peg.944	hypothetical protein	bi	63	2537	fig|6666666.121035.peg.2537	100	hypothetical protein
97	946	103	fig|6666666.120865.peg.946	hypothetical protein	bi	63	2539	fig|6666666.121035.peg.2539	100	hypothetical protein
97	947	149	fig|6666666.120865.peg.947	hypothetical protein	bi	63	2540	fig|6666666.121035.peg.2540	100	hypothetical protein
97	948	244	fig|6666666.120865.peg.948	tRNA (uridine-5-oxyacetic acid methyl ester) 34 synthase	bi	63	2541	fig|6666666.121035.peg.2541	100	tRNA (uridine-5-oxyacetic acid methyl ester) 34 synthase
97	950	170	fig|6666666.120865.peg.950	hypothetical protein	bi	63	2543	fig|6666666.121035.peg.2543	100	hypothetical protein
97	951	68	fig|6666666.120865.peg.951	hypothetical protein	bi	63	2544	fig|6666666.121035.peg.2544	100	hypothetical protein
97	952	109	fig|6666666.120865.peg.952	hypothetical protein	bi	63	2545	fig|6666666.121035.peg.2545	100	hypothetical protein
97	953	250	fig|6666666.120865.peg.953	hypothetical protein	bi	63	2546	fig|6666666.121035.peg.2546	100	hypothetical protein
97	954	407	fig|6666666.120865.peg.954	hypothetical protein	bi	63	2547	fig|6666666.121035.peg.2547	100	hypothetical protein
97	955	84	fig|6666666.120865.peg.955	hypothetical protein	bi	63	2548	fig|6666666.121035.peg.2548	100	hypothetical protein
97	956	148	fig|6666666.120865.peg.956	polyhydroxyalkanoate synthesis protein PhaF	bi	63	2549	fig|6666666.121035.peg.2549	100	polyhydroxyalkanoate synthesis protein PhaF
97	958	610	fig|6666666.120865.peg.958	Acetoacetyl-CoA synthetase (EC 6.2.1.16) / Long-chain-fatty-acid--CoA ligase (EC 6.2.1.3)	bi	63	2551	fig|6666666.121035.peg.2551	100	Acetoacetyl-CoA synthetase (EC 6.2.1.16) / Long-chain-fatty-acid--CoA ligase (EC 6.2.1.3)
98	960	291	fig|6666666.120865.peg.960	hypothetical protein	bi	66	2674	fig|6666666.121035.peg.2674	100	hypothetical protein
98	961	237	fig|6666666.120865.peg.961	Ribosomal small subunit pseudouridine synthase A (EC 4.2.1.70)	bi	66	2675	fig|6666666.121035.peg.2675	100	Ribosomal small subunit pseudouridine synthase A (EC 4.2.1.70)
98	962	55	fig|6666666.120865.peg.962	hypothetical protein	bi	66	2676	fig|6666666.121035.peg.2676	100	hypothetical protein Rv2237
99	965	176	fig|6666666.120865.peg.965	hypothetical protein	bi	59	1996	fig|6666666.121035.peg.1996	100	hypothetical protein
101	969	226	fig|6666666.120865.peg.969	Phosphoglycerate mutase family protein	bi	35	869	fig|6666666.121035.peg.869	100	Phosphoglycerate mutase family protein
101	971	210	fig|6666666.120865.peg.971	Transcriptional regulator, TetR family	bi	57	1898	fig|6666666.121035.peg.1898	100	Transcriptional regulator, TetR family
101	973	92	fig|6666666.120865.peg.973	Oxidoreductase, short chain dehydrogenase/reductase family	bi	57	1900	fig|6666666.121035.peg.1900	100	Oxidoreductase, short chain dehydrogenase/reductase family
101	974	401	fig|6666666.120865.peg.974	3-ketoacyl-CoA thiolase (EC 2.3.1.16) @ Acetyl-CoA acetyltransferase (EC 2.3.1.9)	bi	57	1901	fig|6666666.121035.peg.1901	100	3-ketoacyl-CoA thiolase (EC 2.3.1.16) @ Acetyl-CoA acetyltransferase (EC 2.3.1.9)
101	975	620	fig|6666666.120865.peg.975	hypothetical protein	bi	57	1902	fig|6666666.121035.peg.1902	100	hypothetical protein
101	976	208	fig|6666666.120865.peg.976	hypothetical protein	bi	57	1903	fig|6666666.121035.peg.1903	100	hypothetical protein
101	977	194	fig|6666666.120865.peg.977	lipoprotein, putative	bi	57	1904	fig|6666666.121035.peg.1904	100	lipoprotein, putative
101	979	308	fig|6666666.120865.peg.979	Cell division protein ZipA	bi	57	1906	fig|6666666.121035.peg.1906	100	Cell division protein ZipA
101	982	258	fig|6666666.120865.peg.982	Sulfate transporter, CysZ-type	bi	57	1908	fig|6666666.121035.peg.1908	100	Sulfate transporter, CysZ-type
102	984	562	fig|6666666.120865.peg.984	O-antigen acetylase	bi	70	3146	fig|6666666.121035.peg.3146	100	O-antigen acetylase
103	987	411	fig|6666666.120865.peg.987	Ferredoxin reductase	bi	72	3294	fig|6666666.121035.peg.3294	100	Ferredoxin reductase
103	988	162	fig|6666666.120865.peg.988	hypothetical protein	bi	72	3293	fig|6666666.121035.peg.3293	100	hypothetical protein
103	989	145	fig|6666666.120865.peg.989	Butyryl-CoA dehydrogenase (EC 1.3.8.1)	bi	72	3291	fig|6666666.121035.peg.3291	100	Butyryl-CoA dehydrogenase (EC 1.3.99.2)
103	992	390	fig|6666666.120865.peg.992	3-ketoacyl-CoA thiolase (EC 2.3.1.16)	bi	72	3289	fig|6666666.121035.peg.3289	100	3-ketoacyl-CoA thiolase (EC 2.3.1.16)
103	993	452	fig|6666666.120865.peg.993	Phage integrase	bi	72	3288	fig|6666666.121035.peg.3288	100	Phage integrase
103	994	811	fig|6666666.120865.peg.994	3'-to-5' exoribonuclease RNase R	bi	72	3287	fig|6666666.121035.peg.3287	100	3'-to-5' exoribonuclease RNase R
103	995	257	fig|6666666.120865.peg.995	23S rRNA (guanosine-2'-O-) -methyltransferase rlmB (EC 2.1.1.-)	bi	72	3286	fig|6666666.121035.peg.3286	100	23S rRNA (guanosine-2'-O-) -methyltransferase rlmB (EC 2.1.1.-)
103	996	234	fig|6666666.120865.peg.996	hypothetical protein	bi	72	3284	fig|6666666.121035.peg.3284	100	hypothetical protein
103	997	114	fig|6666666.120865.peg.997	SSU ribosomal protein S6p	bi	72	3283	fig|6666666.121035.peg.3283	100	SSU ribosomal protein S6p
103	998	105	fig|6666666.120865.peg.998	Primosomal replication protein N	bi	72	3282	fig|6666666.121035.peg.3282	100	Primosomal replication protein N
103	999	77	fig|6666666.120865.peg.999	SSU ribosomal protein S18p @ SSU ribosomal protein S18p, zinc-independent	bi	72	3281	fig|6666666.121035.peg.3281	100	SSU ribosomal protein S18p @ SSU ribosomal protein S18p, zinc-independent
103	1000	151	fig|6666666.120865.peg.1000	LSU ribosomal protein L9p	bi	72	3280	fig|6666666.121035.peg.3280	100	LSU ribosomal protein L9p
103	1001	465	fig|6666666.120865.peg.1001	Replicative DNA helicase (EC 3.6.1.-)	bi	72	3279	fig|6666666.121035.peg.3279	100	Replicative DNA helicase (EC 3.6.1.-)
103	1002	354	fig|6666666.120865.peg.1002	Alanine racemase (EC 5.1.1.1)	bi	72	3278	fig|6666666.121035.peg.3278	100	Alanine racemase (EC 5.1.1.1)
103	1003	456	fig|6666666.120865.peg.1003	DNA repair protein RadA	bi	72	3277	fig|6666666.121035.peg.3277	100	DNA repair protein RadA
103	1004	259	fig|6666666.120865.peg.1004	Uncharacterized protein DUF547	bi	72	3276	fig|6666666.121035.peg.3276	100	Uncharacterized protein DUF547
103	1005	715	fig|6666666.120865.peg.1005	COG0398: uncharacterized membrane protein / PF00070 family, FAD-dependent NAD(P)-disulphide oxidoreductase	bi	72	3275	fig|6666666.121035.peg.3275	100	COG0398: uncharacterized membrane protein / PF00070 family, FAD-dependent NAD(P)-disulphide oxidoreductase
103	1006	347	fig|6666666.120865.peg.1006	SAM-dependent methyltransferase SCO3452 (UbiE paralog)	bi	72	3274	fig|6666666.121035.peg.3274	100	SAM-dependent methyltransferase SCO3452 (UbiE paralog)
103	1007	134	fig|6666666.120865.peg.1007	hypothetical protein	bi	72	3273	fig|6666666.121035.peg.3273	100	hypothetical protein
103	1008	77	fig|6666666.120865.peg.1008	hypothetical protein	bi	72	3272	fig|6666666.121035.peg.3272	100	hypothetical protein
103	1009	201	fig|6666666.120865.peg.1009	RNA polymerase sigma-H factor AlgT	bi	72	3271	fig|6666666.121035.peg.3271	100	RNA polymerase sigma-H factor AlgT
103	1010	119	fig|6666666.120865.peg.1010	conserved hypothetical protein	bi	72	3270	fig|6666666.121035.peg.3270	100	conserved hypothetical protein
103	1011	556	fig|6666666.120865.peg.1011	ABC transporter, ATP-binding protein	bi	72	3269	fig|6666666.121035.peg.3269	100	ABC transporter, ATP-binding protein
103	1012	419	fig|6666666.120865.peg.1012	Serine hydroxymethyltransferase (EC 2.1.2.1)	bi	72	3268	fig|6666666.121035.peg.3268	100	Serine hydroxymethyltransferase (EC 2.1.2.1)
103	1013	119	fig|6666666.120865.peg.1013	Conserved protein	bi	72	3267	fig|6666666.121035.peg.3267	100	Conserved protein
104	1015	169	fig|6666666.120865.peg.1015	Peptide deformylase (EC 3.5.1.88)	bi	40	1032	fig|6666666.121035.peg.1032	100	Peptide deformylase (EC 3.5.1.88)
104	1016	357	fig|6666666.120865.peg.1016	Uncharacterized protein with LysM domain, COG1652	bi	40	1031	fig|6666666.121035.peg.1031	100	Uncharacterized protein with LysM domain, COG1652
104	1017	357	fig|6666666.120865.peg.1017	Rossmann fold nucleotide-binding protein Smf possibly involved in DNA uptake	bi	40	1030	fig|6666666.121035.peg.1030	100	Rossmann fold nucleotide-binding protein Smf possibly involved in DNA uptake
104	1018	183	fig|6666666.120865.peg.1018	TsaC protein (YrdC domain) required for threonylcarbamoyladenosine t(6)A37 modification in tRNA	bi	40	1029	fig|6666666.121035.peg.1029	100	TsaC protein (YrdC domain) required for threonylcarbamoyladenosine t(6)A37 modification in tRNA
104	1019	303	fig|6666666.120865.peg.1019	Coproporphyrinogen III oxidase, aerobic (EC 1.3.3.3)	bi	40	1028	fig|6666666.121035.peg.1028	100	Coproporphyrinogen III oxidase, aerobic (EC 1.3.3.3)
104	1020	272	fig|6666666.120865.peg.1020	Shikimate 5-dehydrogenase I alpha (EC 1.1.1.25)	bi	40	1027	fig|6666666.121035.peg.1027	100	Shikimate 5-dehydrogenase I alpha (EC 1.1.1.25)
104	1021	150	fig|6666666.120865.peg.1021	hypothetical protein	bi	40	1026	fig|6666666.121035.peg.1026	100	hypothetical protein
104	1022	332	fig|6666666.120865.peg.1022	probable outer membrane protein	bi	40	1025	fig|6666666.121035.peg.1025	100	probable outer membrane protein
104	1023	207	fig|6666666.120865.peg.1023	carbonic anhydrase, family 3	bi	40	1024	fig|6666666.121035.peg.1024	100	carbonic anhydrase, family 3
105	1026	146	fig|6666666.120865.peg.1026	hypothetical protein	bi	61	2245	fig|6666666.121035.peg.2245	100	hypothetical protein
105	1032	195	fig|6666666.120865.peg.1032	Outer membrane protein, porin family	bi	61	2251	fig|6666666.121035.peg.2251	100	Outer membrane protein, porin family
105	1034	218	fig|6666666.120865.peg.1034	Phosphoserine phosphatase (EC 3.1.3.3)	bi	61	2253	fig|6666666.121035.peg.2253	100	Phosphoserine phosphatase (EC 3.1.3.3)
105	1037	480	fig|6666666.120865.peg.1037	Peptidase, M20/M25/M40 family	bi	61	2256	fig|6666666.121035.peg.2256	100	Peptidase, M20/M25/M40 family
105	1038	272	fig|6666666.120865.peg.1038	Enoyl-CoA hydratase (EC 4.2.1.17)	bi	61	2257	fig|6666666.121035.peg.2257	100	Enoyl-CoA hydratase (EC 4.2.1.17)
105	1039	168	fig|6666666.120865.peg.1039	hypothetical protein	bi	61	2258	fig|6666666.121035.peg.2258	100	hypothetical protein
105	1040	197	fig|6666666.120865.peg.1040	Transcriptional regulator, TetR family	bi	61	2259	fig|6666666.121035.peg.2259	100	Transcriptional regulator, TetR family
105	1041	141	fig|6666666.120865.peg.1041	ComA-related protein	bi	61	2260	fig|6666666.121035.peg.2260	100	ComA-related protein
105	1042	202	fig|6666666.120865.peg.1042	hypothetical protein	bi	61	2261	fig|6666666.121035.peg.2261	100	hypothetical protein
105	1043	146	fig|6666666.120865.peg.1043	hypothetical protein	bi	61	2262	fig|6666666.121035.peg.2262	100	hypothetical protein
105	1044	107	fig|6666666.120865.peg.1044	COG3332	bi	61	2263	fig|6666666.121035.peg.2263	100	COG3332
105	1046	268	fig|6666666.120865.peg.1046	Prolipoprotein diacylglyceryl transferase (EC 2.4.99.-)	bi	61	2265	fig|6666666.121035.peg.2265	100	Prolipoprotein diacylglyceryl transferase (EC 2.4.99.-)
105	1047	278	fig|6666666.120865.peg.1047	Thymidylate synthase (EC 2.1.1.45)	bi	61	2266	fig|6666666.121035.peg.2266	100	Thymidylate synthase (EC 2.1.1.45)
105	1048	170	fig|6666666.120865.peg.1048	Dihydrofolate reductase (EC 1.5.1.3)	bi	61	2267	fig|6666666.121035.peg.2267	100	Dihydrofolate reductase (EC 1.5.1.3)
105	1049	141	fig|6666666.120865.peg.1049	OsmC/Ohr family protein	bi	61	2268	fig|6666666.121035.peg.2268	100	OsmC/Ohr family protein
105	1050	227	fig|6666666.120865.peg.1050	hypothetical protein	bi	61	2269	fig|6666666.121035.peg.2269	100	hypothetical protein
105	1051	173	fig|6666666.120865.peg.1051	hypothetical protein	bi	61	2270	fig|6666666.121035.peg.2270	100	hypothetical protein
105	1052	59	fig|6666666.120865.peg.1052	hypothetical protein	bi	61	2271	fig|6666666.121035.peg.2271	100	hypothetical protein
105	1053	59	fig|6666666.120865.peg.1053	hemin uptake protein, putative	bi	61	2272	fig|6666666.121035.peg.2272	100	hemin uptake protein, putative
105	1055	110	fig|6666666.120865.peg.1055	Hypothetical protein YqcC (clustered with tRNA pseudouridine synthase C)	bi	61	2274	fig|6666666.121035.peg.2274	100	Hypothetical protein YqcC (clustered with tRNA pseudouridine synthase C)
105	1057	268	fig|6666666.120865.peg.1057	Site-specific tyrosine recombinase	bi	61	2276	fig|6666666.121035.peg.2276	100	Site-specific tyrosine recombinase
105	1059	283	fig|6666666.120865.peg.1059	Diaminopimelate epimerase (EC 5.1.1.7)	bi	61	2278	fig|6666666.121035.peg.2278	100	Diaminopimelate epimerase (EC 5.1.1.7)
105	1061	328	fig|6666666.120865.peg.1061	hypothetical protein	bi	61	2280	fig|6666666.121035.peg.2280	100	hypothetical protein
105	1062	414	fig|6666666.120865.peg.1062	Diaminopimelate decarboxylase (EC 4.1.1.20)	bi	61	2281	fig|6666666.121035.peg.2281	100	Diaminopimelate decarboxylase (EC 4.1.1.20)
105	1063	43	fig|6666666.120865.peg.1063	hypothetical protein	bi	61	2282	fig|6666666.121035.peg.2282	100	hypothetical protein
105	1064	468	fig|6666666.120865.peg.1064	Argininosuccinate lyase (EC 4.3.2.1)	bi	61	2283	fig|6666666.121035.peg.2283	100	Argininosuccinate lyase (EC 4.3.2.1)
105	1065	347	fig|6666666.120865.peg.1065	Autolysis histidine kinase LytS	bi	61	2284	fig|6666666.121035.peg.2284	100	Autolysis histidine kinase LytS
105	1066	247	fig|6666666.120865.peg.1066	Autolysis response regulater LytR	bi	61	2285	fig|6666666.121035.peg.2285	100	Autolysis response regulater LytR
105	1067	104	fig|6666666.120865.peg.1067	hypothetical protein	bi	61	2286	fig|6666666.121035.peg.2286	100	hypothetical protein
105	1068	310	fig|6666666.120865.peg.1068	Porphobilinogen deaminase (EC 2.5.1.61)	bi	61	2287	fig|6666666.121035.peg.2287	100	Porphobilinogen deaminase (EC 2.5.1.61)
105	1069	234	fig|6666666.120865.peg.1069	Uroporphyrinogen-III synthase (EC 4.2.1.75)	bi	61	2288	fig|6666666.121035.peg.2288	100	Uroporphyrinogen-III synthase (EC 4.2.1.75)
105	1070	322	fig|6666666.120865.peg.1070	hypothetical protein	bi	61	2289	fig|6666666.121035.peg.2289	100	hypothetical protein
105	1071	409	fig|6666666.120865.peg.1071	Homolog of E. coli HemY protein	bi	61	2290	fig|6666666.121035.peg.2290	100	Homolog of E. coli HemY protein
105	1072	177	fig|6666666.120865.peg.1072	probable lipoprotein protein YPO1422	bi	61	2291	fig|6666666.121035.peg.2291	100	probable lipoprotein protein YPO1422
105	1073	445	fig|6666666.120865.peg.1073	Paraquat-inducible protein B	bi	61	2292	fig|6666666.121035.peg.2292	100	Paraquat-inducible protein B
105	1074	405	fig|6666666.120865.peg.1074	Paraquat-inducible protein A	bi	61	2293	fig|6666666.121035.peg.2293	100	Paraquat-inducible protein A
105	1077	129	fig|6666666.120865.peg.1077	probable membrane protein NMA1176	bi	61	2296	fig|6666666.121035.peg.2296	100	probable membrane protein NMA1176
105	1078	441	fig|6666666.120865.peg.1078	Bll0819 protein	bi	61	2297	fig|6666666.121035.peg.2297	100	Bll0819 protein
105	1079	488	fig|6666666.120865.peg.1079	Dihydroxy-acid dehydratase (EC 4.2.1.9)	bi	61	2298	fig|6666666.121035.peg.2298	100	Dihydroxy-acid dehydratase (EC 4.2.1.9)
106	1082	112	fig|6666666.120865.peg.1082	4Fe-4S ferredoxin, iron-sulfur binding	bi	70	3015	fig|6666666.121035.peg.3015	100	4Fe-4S ferredoxin, iron-sulfur binding
106	1085	249	fig|6666666.120865.peg.1085	Glycosyl transferase, family 2	bi	70	3018	fig|6666666.121035.peg.3018	100	Glycosyl transferase, family 2
106	1086	319	fig|6666666.120865.peg.1086	Radical SAM domain protein	bi	70	3019	fig|6666666.121035.peg.3019	100	Radical SAM domain protein
106	1087	350	fig|6666666.120865.peg.1087	Quinolinate synthetase (EC 2.5.1.72)	bi	70	3020	fig|6666666.121035.peg.3020	100	Quinolinate synthetase (EC 2.5.1.72)
106	1089	249	fig|6666666.120865.peg.1089	Hypothetical protein COG3496	bi	70	3022	fig|6666666.121035.peg.3022	100	Hypothetical protein COG3496
106	1091	482	fig|6666666.120865.peg.1091	Deoxyribodipyrimidine photolyase (EC 4.1.99.3)	bi	70	3024	fig|6666666.121035.peg.3024	100	Deoxyribodipyrimidine photolyase (EC 4.1.99.3)
106	1092	304	fig|6666666.120865.peg.1092	Transcriptional regulator, MerR family, associated with photolyase	bi	70	3025	fig|6666666.121035.peg.3025	100	Transcriptional regulator, MerR family, associated with photolyase
106	1093	318	fig|6666666.120865.peg.1093	COG1683: Uncharacterized conserved protein / FIG143828: Hypothetical protein YbgA	bi	70	3026	fig|6666666.121035.peg.3026	100	COG1683: Uncharacterized conserved protein / FIG143828: Hypothetical protein YbgA
106	1094	146	fig|6666666.120865.peg.1094	hypothetical protein	bi	70	3027	fig|6666666.121035.peg.3027	100	hypothetical protein
106	1095	223	fig|6666666.120865.peg.1095	Queuosine Biosynthesis QueC ATPase	bi	70	3028	fig|6666666.121035.peg.3028	100	Queuosine Biosynthesis QueC ATPase
106	1096	214	fig|6666666.120865.peg.1096	Queuosine Biosynthesis QueE Radical SAM	bi	70	3029	fig|6666666.121035.peg.3029	100	Queuosine Biosynthesis QueE Radical SAM
112	1124	50	fig|6666666.120865.peg.1124	hypothetical protein	bi	63	2468	fig|6666666.121035.peg.2468	100	hypothetical protein
112	1125	196	fig|6666666.120865.peg.1125	Response regulator NasT	bi	63	2467	fig|6666666.121035.peg.2467	100	Response regulator NasT
112	1127	201	fig|6666666.120865.peg.1127	Adenylate cyclase (EC 4.6.1.1)	bi	63	2465	fig|6666666.121035.peg.2465	100	Adenylate cyclase (EC 4.6.1.1)
112	1129	643	fig|6666666.120865.peg.1129	Nitrite reductase [NAD(P)H] large subunit (EC 1.7.1.4)	bi	63	2463	fig|6666666.121035.peg.2463	100	Nitrite reductase [NAD(P)H] large subunit (EC 1.7.1.4)
112	1130	393	fig|6666666.120865.peg.1130	FIG00483566: hypothetical protein	bi	63	2462	fig|6666666.121035.peg.2462	100	FIG00483566: hypothetical protein
113	1134	79	fig|6666666.120865.peg.1134	Catalase (EC 1.11.1.6) / Peroxidase (EC 1.11.1.7)	bi	48	1592	fig|6666666.121035.peg.1592	100	Catalase (EC 1.11.1.6) / Peroxidase (EC 1.11.1.7)
114	1136	228	fig|6666666.120865.peg.1136	Putative TEGT family carrier/transport protein	bi	69	2884	fig|6666666.121035.peg.2884	100	Putative TEGT family carrier/transport protein
114	1138	149	fig|6666666.120865.peg.1138	hypothetical protein	bi	69	2881	fig|6666666.121035.peg.2881	100	hypothetical protein
115	1139	297	fig|6666666.120865.peg.1139	Methylisocitrate lyase (EC 4.1.3.30)	bi	39	883	fig|6666666.121035.peg.883	100	Methylisocitrate lyase (EC 4.1.3.30)
115	1140	233	fig|6666666.120865.peg.1140	Propionate catabolism operon transcriptional regulator of GntR family [predicted]	bi	39	884	fig|6666666.121035.peg.884	100	Propionate catabolism operon transcriptional regulator of GntR family [predicted]
115	1141	645	fig|6666666.120865.peg.1141	hypothetical protein	bi	39	885	fig|6666666.121035.peg.885	100	hypothetical protein
115	1143	556	fig|6666666.120865.peg.1143	Long-chain fatty acid transport protein	bi	39	887	fig|6666666.121035.peg.887	100	Long-chain fatty acid transport protein
115	1145	270	fig|6666666.120865.peg.1145	bacteriocin resistance protein, putative	bi	39	889	fig|6666666.121035.peg.889	100	bacteriocin resistance protein, putative
115	1149	206	fig|6666666.120865.peg.1149	Homoserine kinase (EC 2.7.1.39)	bi	38	880	fig|6666666.121035.peg.880	100	Homoserine kinase (EC 2.7.1.39)
115	1150	166	fig|6666666.120865.peg.1150	Cys regulon transcriptional activator CysB	bi	38	879	fig|6666666.121035.peg.879	100	Cys regulon transcriptional activator CysB
115	1151	305	fig|6666666.120865.peg.1151	5'-nucleotidase (EC 3.1.3.5)	bi	38	878	fig|6666666.121035.peg.878	100	5'-nucleotidase (EC 3.1.3.5)
116	1152	144	fig|6666666.120865.peg.1152	hypothetical protein	bi	29	772	fig|6666666.121035.peg.772	100	hypothetical protein
116	1153	453	fig|6666666.120865.peg.1153	FIG00482141: hypothetical protein	bi	29	771	fig|6666666.121035.peg.771	100	FIG00482141: hypothetical protein
116	1154	198	fig|6666666.120865.peg.1154	Metal-dependent phosphohydrolase, HD subdomain	bi	29	770	fig|6666666.121035.peg.770	100	Metal-dependent phosphohydrolase, HD subdomain
116	1155	87	fig|6666666.120865.peg.1155	Ribulose-5-phosphate 4-epimerase and related epimerases and aldolases	bi	29	769	fig|6666666.121035.peg.769	100	Ribulose-5-phosphate 4-epimerase and related epimerases and aldolases
117	1157	357	fig|6666666.120865.peg.1157	hypothetical protein	bi	1	165	fig|6666666.121035.peg.165	100	hypothetical protein
117	1158	640	fig|6666666.120865.peg.1158	Sensor histidine kinase/response regulator	bi	1	164	fig|6666666.121035.peg.164	100	Sensor histidine kinase/response regulator
117	1159	286	fig|6666666.120865.peg.1159	hypothetical protein	bi	1	163	fig|6666666.121035.peg.163	100	hypothetical protein
117	1160	681	fig|6666666.120865.peg.1160	Outer membrane vitamin B12 receptor BtuB	bi	1	162	fig|6666666.121035.peg.162	100	Outer membrane vitamin B12 receptor BtuB
117	1162	382	fig|6666666.120865.peg.1162	Outer membrane protein YfgL, lipoprotein component of the protein assembly complex (forms a complex with YaeT, YfiO, and NlpB)	bi	1	160	fig|6666666.121035.peg.160	100	Outer membrane protein YfgL, lipoprotein component of the protein assembly complex (forms a complex with YaeT, YfiO, and NlpB)
117	1163	212	fig|6666666.120865.peg.1163	Mlr7403 protein	bi	1	159	fig|6666666.121035.peg.159	100	Mlr7403 protein
117	1166	84	fig|6666666.120865.peg.1166	1-hydroxy-2-methyl-2-(E)-butenyl 4-diphosphate synthase (EC 1.17.7.1)	bi	1	157	fig|6666666.121035.peg.157	100	1-hydroxy-2-methyl-2-(E)-butenyl 4-diphosphate synthase (EC 1.17.7.1)
117	1167	287	fig|6666666.120865.peg.1167	FIG021952: putative membrane protein	bi	1	156	fig|6666666.121035.peg.156	100	FIG021952: putative membrane protein
117	1168	262	fig|6666666.120865.peg.1168	Type IV pilus biogenesis protein PilF	bi	1	155	fig|6666666.121035.peg.155	100	Type IV pilus biogenesis protein PilF
117	1169	381	fig|6666666.120865.peg.1169	Ribosomal RNA large subunit methyltransferase N (EC 2.1.1.-)	bi	1	154	fig|6666666.121035.peg.154	100	Ribosomal RNA large subunit methyltransferase N (EC 2.1.1.-)
117	1171	144	fig|6666666.120865.peg.1171	Nucleoside diphosphate kinase (EC 2.7.4.6)	bi	1	153	fig|6666666.121035.peg.153	100	Nucleoside diphosphate kinase (EC 2.7.4.6)
117	1173	252	fig|6666666.120865.peg.1173	Iron-sulfur cluster assembly ATPase protein SufC	bi	1	151	fig|6666666.121035.peg.151	100	Iron-sulfur cluster assembly ATPase protein SufC
117	1174	409	fig|6666666.120865.peg.1174	Iron-sulfur cluster assembly protein SufD	bi	1	150	fig|6666666.121035.peg.150	100	Iron-sulfur cluster assembly protein SufD
119	1178	292	fig|6666666.120865.peg.1178	Extracellular Matrix protein PelB	bi	51	1785	fig|6666666.121035.peg.1785	100	Extracellular Matrix protein PelB
119	1181	445	fig|6666666.120865.peg.1181	Probable transmembrane protein	bi	51	1788	fig|6666666.121035.peg.1788	100	Probable transmembrane protein
119	1182	336	fig|6666666.120865.peg.1182	Probable transmembrane protein	bi	51	1789	fig|6666666.121035.peg.1789	100	Probable transmembrane protein
119	1183	514	fig|6666666.120865.peg.1183	Extracellular matrix protein PelF, glycosyltransferase, group 1	bi	51	1790	fig|6666666.121035.peg.1790	100	Extracellular matrix protein PelF, glycosyltransferase, group 1
119	1187	112	fig|6666666.120865.peg.1187	hypothetical protein	bi	51	1793	fig|6666666.121035.peg.1793	100	hypothetical protein
120	1190	218	fig|6666666.120865.peg.1190	2,3,4,5-tetrahydropyridine-2,6-dicarboxylate N-succinyltransferase (EC 2.3.1.117)	bi	66	2720	fig|6666666.121035.peg.2720	100	2,3,4,5-tetrahydropyridine-2,6-dicarboxylate N-succinyltransferase (EC 2.3.1.117)
120	1191	116	fig|6666666.120865.peg.1191	FIG138056: a glutathione-dependent thiol reductase	bi	66	2721	fig|6666666.121035.peg.2721	100	FIG138056: a glutathione-dependent thiol reductase
120	1192	394	fig|6666666.120865.peg.1192	N-succinyl-L,L-diaminopimelate aminotransferase alternative (EC 2.6.1.17)	bi	66	2722	fig|6666666.121035.peg.2722	100	N-succinyl-L,L-diaminopimelate aminotransferase alternative (EC 2.6.1.17)
120	1193	891	fig|6666666.120865.peg.1193	[Protein-PII] uridylyltransferase (EC 2.7.7.59)	bi	66	2723	fig|6666666.121035.peg.2723	100	[Protein-PII] uridylyltransferase (EC 2.7.7.59)
120	1194	259	fig|6666666.120865.peg.1194	Methionine aminopeptidase (EC 3.4.11.18)	bi	66	2724	fig|6666666.121035.peg.2724	100	Methionine aminopeptidase (EC 3.4.11.18)
120	1195	253	fig|6666666.120865.peg.1195	SSU ribosomal protein S2p (SAe)	bi	66	2725	fig|6666666.121035.peg.2725	100	SSU ribosomal protein S2p (SAe)
120	1196	293	fig|6666666.120865.peg.1196	Translation elongation factor Ts	bi	66	2726	fig|6666666.121035.peg.2726	100	Translation elongation factor Ts
120	1197	41	fig|6666666.120865.peg.1197	hypothetical protein	bi	66	2727	fig|6666666.121035.peg.2727	100	hypothetical protein
120	1198	246	fig|6666666.120865.peg.1198	Uridylate kinase (EC 2.7.4.-)	bi	66	2728	fig|6666666.121035.peg.2728	100	Uridylate kinase (EC 2.7.4.-)
120	1199	186	fig|6666666.120865.peg.1199	Ribosome recycling factor	bi	66	2729	fig|6666666.121035.peg.2729	100	Ribosome recycling factor
120	1201	275	fig|6666666.120865.peg.1201	Phosphatidate cytidylyltransferase (EC 2.7.7.41)	bi	66	2731	fig|6666666.121035.peg.2731	100	Phosphatidate cytidylyltransferase (EC 2.7.7.41)
120	1203	436	fig|6666666.120865.peg.1203	Membrane-associated zinc metalloprotease	bi	66	2733	fig|6666666.121035.peg.2733	100	Membrane-associated zinc metalloprotease
120	1204	772	fig|6666666.120865.peg.1204	Outer membrane protein assembly factor YaeT precursor	bi	66	2734	fig|6666666.121035.peg.2734	100	Outer membrane protein assembly factor YaeT precursor
120	1205	167	fig|6666666.120865.peg.1205	Outer membrane protein H precursor	bi	66	2735	fig|6666666.121035.peg.2735	100	Outer membrane protein H precursor
120	1206	338	fig|6666666.120865.peg.1206	UDP-3-O-[3-hydroxymyristoyl] glucosamine N-acyltransferase (EC 2.3.1.-)	bi	66	2736	fig|6666666.121035.peg.2736	100	UDP-3-O-[3-hydroxymyristoyl] glucosamine N-acyltransferase (EC 2.3.1.-)
120	1207	151	fig|6666666.120865.peg.1207	(3R)-hydroxymyristoyl-[acyl carrier protein] dehydratase (EC 4.2.1.-)	bi	66	2737	fig|6666666.121035.peg.2737	100	(3R)-hydroxymyristoyl-[acyl carrier protein] dehydratase (EC 4.2.1.-)
120	1211	1173	fig|6666666.120865.peg.1211	DNA polymerase III alpha subunit (EC 2.7.7.7)	bi	66	2741	fig|6666666.121035.peg.2741	100	DNA polymerase III alpha subunit (EC 2.7.7.7)
120	1212	324	fig|6666666.120865.peg.1212	Acetyl-coenzyme A carboxyl transferase alpha chain (EC 6.4.1.2)	bi	66	2742	fig|6666666.121035.peg.2742	100	Acetyl-coenzyme A carboxyl transferase alpha chain (EC 6.4.1.2)
120	1213	431	fig|6666666.120865.peg.1213	tRNA(Ile)-lysidine synthetase	bi	66	2743	fig|6666666.121035.peg.2743	100	tRNA(Ile)-lysidine synthetase
120	1215	64	fig|6666666.120865.peg.1215	hypothetical protein	bi	66	2745	fig|6666666.121035.peg.2745	100	hypothetical protein
120	1217	283	fig|6666666.120865.peg.1217	2-Keto-3-deoxy-D-manno-octulosonate-8-phosphate synthase (EC 2.5.1.55)	bi	66	2747	fig|6666666.121035.peg.2747	100	2-Keto-3-deoxy-D-manno-octulosonate-8-phosphate synthase (EC 2.5.1.55)
121	1218	295	fig|6666666.120865.peg.1218	HTH-type transcriptional regulator IlvY	bi	2	199	fig|6666666.121035.peg.199	100	HTH-type transcriptional regulator IlvY
121	1219	164	fig|6666666.120865.peg.1219	Acetolactate synthase small subunit (EC 2.2.1.6)	bi	18	474	fig|6666666.121035.peg.474	100	Acetolactate synthase small subunit (EC 2.2.1.6)
121	1222	143	fig|6666666.120865.peg.1222	Periplasmic protein TonB, links inner and outer membranes	bi	18	476	fig|6666666.121035.peg.476	100	Periplasmic protein TonB, links inner and outer membranes
122	1225	111	fig|6666666.120865.peg.1225	Potassium channel protein	bi	60	2197	fig|6666666.121035.peg.2197	100	Potassium channel protein
123	1230	877	fig|6666666.120865.peg.1230	Membrane alanine aminopeptidase N (EC 3.4.11.2)	bi	63	2567	fig|6666666.121035.peg.2567	100	Membrane alanine aminopeptidase N (EC 3.4.11.2)
123	1231	658	fig|6666666.120865.peg.1231	FIG067310: hypothetical protein	bi	63	2568	fig|6666666.121035.peg.2568	100	FIG067310: hypothetical protein
123	1233	365	fig|6666666.120865.peg.1233	FIG002465: BNR repeat protein	bi	63	2570	fig|6666666.121035.peg.2570	100	FIG002465: BNR repeat protein
123	1234	794	fig|6666666.120865.peg.1234	FIG005548: transport protein	bi	63	2571	fig|6666666.121035.peg.2571	100	FIG005548: transport protein
123	1235	334	fig|6666666.120865.peg.1235	Dihydroorotate dehydrogenase (EC 1.3.3.1)	bi	63	2572	fig|6666666.121035.peg.2572	100	Dihydroorotate dehydrogenase (EC 1.3.3.1)
123	1236	69	fig|6666666.120865.peg.1236	Ribosome modulation factor	bi	63	2573	fig|6666666.121035.peg.2573	100	Ribosome modulation factor
123	1238	56	fig|6666666.120865.peg.1238	hypothetical protein	bi	63	2575	fig|6666666.121035.peg.2575	100	hypothetical protein
123	1239	284	fig|6666666.120865.peg.1239	Deoxyribonuclease TatD	bi	63	2576	fig|6666666.121035.peg.2576	100	Deoxyribonuclease TatD
123	1240	122	fig|6666666.120865.peg.1240	hypothetical protein	bi	63	2577	fig|6666666.121035.peg.2577	100	hypothetical protein
123	1241	205	fig|6666666.120865.peg.1241	SOS-response repressor and protease LexA (EC 3.4.21.88)	bi	63	2578	fig|6666666.121035.peg.2578	100	SOS-response repressor and protease LexA (EC 3.4.21.88)
123	1242	217	fig|6666666.120865.peg.1242	cAMP-dependent Kef-type K+ transport system	bi	63	2579	fig|6666666.121035.peg.2579	100	cAMP-dependent Kef-type K+ transport system
123	1243	153	fig|6666666.120865.peg.1243	Universal stress protein family	bi	63	2580	fig|6666666.121035.peg.2580	100	Universal stress protein family
125	1247	72	fig|6666666.120865.peg.1247	hypothetical protein	bi	28	733	fig|6666666.121035.peg.733	100	hypothetical protein
125	1248	394	fig|6666666.120865.peg.1248	DNA polymerase IV (EC 2.7.7.7)	bi	28	734	fig|6666666.121035.peg.734	100	DNA polymerase IV (EC 2.7.7.7)
125	1249	540	fig|6666666.120865.peg.1249	monooxygenase, FAD-binding	bi	28	735	fig|6666666.121035.peg.735	100	monooxygenase, FAD-binding
125	1250	270	fig|6666666.120865.peg.1250	Ribosomal RNA large subunit methyltransferase A (EC 2.1.1.51)	bi	68	2851	fig|6666666.121035.peg.2851	100	Ribosomal RNA large subunit methyltransferase A (EC 2.1.1.51)
125	1251	351	fig|6666666.120865.peg.1251	hypothetical protein	bi	68	2852	fig|6666666.121035.peg.2852	100	hypothetical protein
125	1252	564	fig|6666666.120865.peg.1252	Channel-forming transporter/cytolysins activator of TpsB family	bi	68	2853	fig|6666666.121035.peg.2853	100	Channel-forming transporter/cytolysins activator of TpsB family
126	1255	111	fig|6666666.120865.peg.1255	hypothetical protein	bi	28	688	fig|6666666.121035.peg.688	100	hypothetical protein
126	1256	225	fig|6666666.120865.peg.1256	Response regulator BaeR	bi	28	689	fig|6666666.121035.peg.689	100	Response regulator BaeR
126	1258	186	fig|6666666.120865.peg.1258	Cob(I)alamin adenosyltransferase PduO (EC 2.5.1.17)	bi	28	691	fig|6666666.121035.peg.691	100	Cob(I)alamin adenosyltransferase PduO (EC 2.5.1.17)
126	1262	515	fig|6666666.120865.peg.1262	AmpG permease	bi	28	695	fig|6666666.121035.peg.695	100	AmpG permease
126	1263	118	fig|6666666.120865.peg.1263	methylated-DNA--protein-cysteine methyltransferase-related protein	bi	28	696	fig|6666666.121035.peg.696	100	methylated-DNA--protein-cysteine methyltransferase-related protein
126	1264	254	fig|6666666.120865.peg.1264	Probable acyl-CoA dehydrogenase (EC 1.3.99.3)	bi	28	697	fig|6666666.121035.peg.697	100	Probable acyl-CoA dehydrogenase (EC 1.3.99.3)
126	1265	63	fig|6666666.120865.peg.1265	hypothetical protein	bi	28	698	fig|6666666.121035.peg.698	100	hypothetical protein
126	1266	234	fig|6666666.120865.peg.1266	Putative heme iron utilization protein	bi	28	699	fig|6666666.121035.peg.699	100	Putative heme iron utilization protein
126	1267	97	fig|6666666.120865.peg.1267	Heat shock protein 60 family co-chaperone GroES	bi	28	700	fig|6666666.121035.peg.700	100	Heat shock protein 60 family co-chaperone GroES
126	1269	86	fig|6666666.120865.peg.1269	Heat shock protein 60 family chaperone GroEL	bi	28	701	fig|6666666.121035.peg.701	100	Heat shock protein 60 family chaperone GroEL
127	1271	361	fig|6666666.120865.peg.1271	Phospho-N-acetylmuramoyl-pentapeptide-transferase (EC 2.7.8.13)	bi	59	2025	fig|6666666.121035.peg.2025	100	Phospho-N-acetylmuramoyl-pentapeptide-transferase (EC 2.7.8.13)
127	1272	452	fig|6666666.120865.peg.1272	UDP-N-acetylmuramoylalanyl-D-glutamyl-2,6-diaminopimelate--D-alanyl-D-alanine ligase (EC 6.3.2.10)	bi	59	2024	fig|6666666.121035.peg.2024	100	UDP-N-acetylmuramoylalanyl-D-glutamyl-2,6-diaminopimelate--D-alanyl-D-alanine ligase (EC 6.3.2.10)
128	1274	269	fig|6666666.120865.peg.1274	3',5'-cyclic-nucleotide phosphodiesterase (EC 3.1.4.17)	bi	67	2831	fig|6666666.121035.peg.2831	100	3',5'-cyclic-nucleotide phosphodiesterase (EC 3.1.4.17)
128	1275	130	fig|6666666.120865.peg.1275	Putative cytoplasmic protein	bi	67	2832	fig|6666666.121035.peg.2832	100	Putative cytoplasmic protein
128	1276	198	fig|6666666.120865.peg.1276	ADP-ribose pyrophosphatase (EC 3.6.1.13)	bi	67	2833	fig|6666666.121035.peg.2833	100	ADP-ribose pyrophosphatase (EC 3.6.1.13)
129	1278	339	fig|6666666.120865.peg.1278	Inosine-5'-monophosphate dehydrogenase (EC 1.1.1.205)	bi	1	166	fig|6666666.121035.peg.166	100	Inosine-5'-monophosphate dehydrogenase (EC 1.1.1.205)
130	1280	105	fig|6666666.120865.peg.1280	hypothetical protein	bi	29	762	fig|6666666.121035.peg.762	100	hypothetical protein
130	1281	471	fig|6666666.120865.peg.1281	hypothetical protein	bi	29	763	fig|6666666.121035.peg.763	100	hypothetical protein
130	1282	933	fig|6666666.120865.peg.1282	Sensor histidine kinase/response regulator	bi	29	764	fig|6666666.121035.peg.764	100	Sensor histidine kinase/response regulator
130	1283	692	fig|6666666.120865.peg.1283	hypothetical protein	bi	29	765	fig|6666666.121035.peg.765	100	hypothetical protein
130	1284	679	fig|6666666.120865.peg.1284	Methionyl-tRNA synthetase (EC 6.1.1.10)	bi	29	766	fig|6666666.121035.peg.766	100	Methionyl-tRNA synthetase (EC 6.1.1.10)
130	1285	280	fig|6666666.120865.peg.1285	hypothetical protein	bi	29	767	fig|6666666.121035.peg.767	100	hypothetical protein
130	1286	232	fig|6666666.120865.peg.1286	transcriptional regulator, Crp/Fnr family	bi	29	768	fig|6666666.121035.peg.768	100	transcriptional regulator, Crp/Fnr family
131	1287	196	fig|6666666.120865.peg.1287	Ferredoxin--NADP(+) reductase (EC 1.18.1.2)	bi	40	1020	fig|6666666.121035.peg.1020	100	Ferredoxin--NADP(+) reductase (EC 1.18.1.2)
131	1288	196	fig|6666666.120865.peg.1288	hypothetical protein	bi	40	1021	fig|6666666.121035.peg.1021	100	hypothetical protein
131	1289	65	fig|6666666.120865.peg.1289	hypothetical protein	bi	40	1022	fig|6666666.121035.peg.1022	100	hypothetical protein
131	1290	144	fig|6666666.120865.peg.1290	Oligopeptidase A (EC 3.4.24.70)	bi	40	1023	fig|6666666.121035.peg.1023	100	Oligopeptidase A (EC 3.4.24.70)
133	1295	366	fig|6666666.120865.peg.1295	Enoyl-CoA hydratase (EC 4.2.1.17) / Delta(3)-cis-delta(2)-trans-enoyl-CoA isomerase (EC 5.3.3.8) / 3-hydroxyacyl-CoA dehydrogenase (EC 1.1.1.35) / 3-hydroxybutyryl-CoA epimerase (EC 5.1.2.3)	bi	32	794	fig|6666666.121035.peg.794	100	Enoyl-CoA hydratase (EC 4.2.1.17) / Delta(3)-cis-delta(2)-trans-enoyl-CoA isomerase (EC 5.3.3.8) / 3-hydroxyacyl-CoA dehydrogenase (EC 1.1.1.35) / 3-hydroxybutyryl-CoA epimerase (EC 5.1.2.3)
133	1298	172	fig|6666666.120865.peg.1298	Heat shock protein, Hsp20 family	bi	32	797	fig|6666666.121035.peg.797	100	Heat shock protein, Hsp20 family
133	1299	72	fig|6666666.120865.peg.1299	Dodecin (COG3360) Flavin-binding	bi	32	798	fig|6666666.121035.peg.798	100	Dodecin (COG3360) Flavin-binding
134	1300	432	fig|6666666.120865.peg.1300	Valyl-tRNA synthetase (EC 6.1.1.9)	bi	53	1814	fig|6666666.121035.peg.1814	100	Valyl-tRNA synthetase (EC 6.1.1.9)
134	1303	228	fig|6666666.120865.peg.1303	Transcriptional regulator, TetR family	bi	53	1811	fig|6666666.121035.peg.1811	100	Transcriptional regulator, TetR family
134	1304	76	fig|6666666.120865.peg.1304	hypothetical protein	bi	53	1810	fig|6666666.121035.peg.1810	100	hypothetical protein
134	1306	218	fig|6666666.120865.peg.1306	hypothetical protein	bi	53	1808	fig|6666666.121035.peg.1808	100	hypothetical protein
135	1307	120	fig|6666666.120865.peg.1307	Ribonuclease P protein component (EC 3.1.26.5)	bi	40	1169	fig|6666666.121035.peg.1169	100	Ribonuclease P protein component (EC 3.1.26.5)
135	1308	45	fig|6666666.120865.peg.1308	LSU ribosomal protein L34p	bi	40	1170	fig|6666666.121035.peg.1170	100	LSU ribosomal protein L34p
135	1310	367	fig|6666666.120865.peg.1310	DNA polymerase III beta subunit (EC 2.7.7.7)	bi	40	1172	fig|6666666.121035.peg.1172	100	DNA polymerase III beta subunit (EC 2.7.7.7)
136	1311	388	fig|6666666.120865.peg.1311	hypothetical protein	bi	24	642	fig|6666666.121035.peg.642	100	hypothetical protein
136	1313	293	fig|6666666.120865.peg.1313	Acyl-CoA thioesterase II (EC 3.1.2.-)	bi	24	640	fig|6666666.121035.peg.640	100	Acyl-CoA thioesterase II (EC 3.1.2.-)
136	1314	403	fig|6666666.120865.peg.1314	Phage tail fiber protein	bi	24	639	fig|6666666.121035.peg.639	100	Phage tail fiber protein
136	1315	243	fig|6666666.120865.peg.1315	hypothetical protein	bi	24	638	fig|6666666.121035.peg.638	100	hypothetical protein
136	1316	136	fig|6666666.120865.peg.1316	Microcystin dependent protein	bi	24	637	fig|6666666.121035.peg.637	100	Microcystin dependent protein
136	1317	135	fig|6666666.120865.peg.1317	Microcystin dependent protein	bi	24	636	fig|6666666.121035.peg.636	100	Microcystin dependent protein
136	1319	158	fig|6666666.120865.peg.1319	Acetyltransferase, GNAT family (EC 2.3.1.-)	bi	24	634	fig|6666666.121035.peg.634	100	Acetyltransferase, GNAT family (EC 2.3.1.-)
136	1320	96	fig|6666666.120865.peg.1320	hypothetical protein	bi	24	633	fig|6666666.121035.peg.633	100	hypothetical protein
136	1322	198	fig|6666666.120865.peg.1322	hypothetical protein	bi	24	631	fig|6666666.121035.peg.631	100	hypothetical protein
136	1323	303	fig|6666666.120865.peg.1323	Transcriptional regulator, LysR family	bi	24	630	fig|6666666.121035.peg.630	100	Transcriptional regulator, LysR family
136	1326	572	fig|6666666.120865.peg.1326	Hydrolase, alpha/beta hydrolase fold family	bi	24	627	fig|6666666.121035.peg.627	100	Hydrolase, alpha/beta hydrolase fold family
136	1328	239	fig|6666666.120865.peg.1328	FIG000859: hypothetical protein YebC	bi	24	624	fig|6666666.121035.peg.624	100	FIG000859: hypothetical protein YebC
136	1329	309	fig|6666666.120865.peg.1329	Transcriptional regulator, LysR family	bi	24	623	fig|6666666.121035.peg.623	100	Transcriptional regulator, LysR family
136	1330	172	fig|6666666.120865.peg.1330	Glyoxalase family protein	bi	24	622	fig|6666666.121035.peg.622	100	Glyoxalase family protein
136	1331	327	fig|6666666.120865.peg.1331	Nucleoside-diphosphate-sugar epimerases	bi	24	621	fig|6666666.121035.peg.621	100	Nucleoside-diphosphate-sugar epimerases
136	1332	325	fig|6666666.120865.peg.1332	Ribosomal RNA small subunit methyltransferase C (EC 2.1.1.52)	bi	24	620	fig|6666666.121035.peg.620	100	Ribosomal RNA small subunit methyltransferase C (EC 2.1.1.52)
137	1334	145	fig|6666666.120865.peg.1334	hypothetical protein	bi	10	372	fig|6666666.121035.peg.372	100	hypothetical protein
137	1339	82	fig|6666666.120865.peg.1339	hypothetical protein	bi	10	376	fig|6666666.121035.peg.376	100	hypothetical protein
139	1343	213	fig|6666666.120865.peg.1343	Urea carboxylase-related aminomethyltransferase (EC 2.1.2.10)	bi	1	125	fig|6666666.121035.peg.125	100	Urea carboxylase-related aminomethyltransferase (EC 2.1.2.10)
139	1344	239	fig|6666666.120865.peg.1344	Urea carboxylase-related aminomethyltransferase (EC 2.1.2.10)	bi	1	126	fig|6666666.121035.peg.126	100	Urea carboxylase-related aminomethyltransferase (EC 2.1.2.10)
139	1345	264	fig|6666666.120865.peg.1345	Urea carboxylase-related ABC transporter, ATPase protein	bi	1	127	fig|6666666.121035.peg.127	100	Urea carboxylase-related ABC transporter, ATPase protein
140	1348	134	fig|6666666.120865.peg.1348	ApaG protein	bi	62	2361	fig|6666666.121035.peg.2361	100	ApaG protein
140	1349	262	fig|6666666.120865.peg.1349	Dimethyladenosine transferase (EC 2.1.1.-)	bi	62	2362	fig|6666666.121035.peg.2362	100	Dimethyladenosine transferase (EC 2.1.1.-)
140	1350	343	fig|6666666.120865.peg.1350	4-hydroxythreonine-4-phosphate dehydrogenase (EC 1.1.1.262)	bi	62	2363	fig|6666666.121035.peg.2363	100	4-hydroxythreonine-4-phosphate dehydrogenase (EC 1.1.1.262)
140	1351	442	fig|6666666.120865.peg.1351	Survival protein SurA precursor (Peptidyl-prolyl cis-trans isomerase SurA) (EC 5.2.1.8)	bi	62	2364	fig|6666666.121035.peg.2364	100	Survival protein SurA precursor (Peptidyl-prolyl cis-trans isomerase SurA) (EC 5.2.1.8)
140	1352	760	fig|6666666.120865.peg.1352	Outer membrane protein Imp, required for envelope biogenesis / Organic solvent tolerance protein precursor	bi	62	2365	fig|6666666.121035.peg.2365	100	Outer membrane protein Imp, required for envelope biogenesis / Organic solvent tolerance protein precursor
140	1353	335	fig|6666666.120865.peg.1353	COG3178: Predicted phosphotransferase related to Ser/Thr protein kinases	bi	62	2366	fig|6666666.121035.peg.2366	100	COG3178: Predicted phosphotransferase related to Ser/Thr protein kinases
140	1354	222	fig|6666666.120865.peg.1354	Glucose-1-phosphate thymidylyltransferase (EC 2.7.7.24)	bi	62	2367	fig|6666666.121035.peg.2367	100	Glucose-1-phosphate thymidylyltransferase (EC 2.7.7.24)
142	1363	204	fig|6666666.120865.peg.1363	Outer membrane lipoprotein carrier protein LolA	bi	69	2875	fig|6666666.121035.peg.2875	100	Outer membrane lipoprotein carrier protein LolA
143	1367	193	fig|6666666.120865.peg.1367	NAD(P)H dehydrogenase, quinone family	bi	72	3229	fig|6666666.121035.peg.3229	100	NAD(P)H dehydrogenase, quinone family
143	1368	129	fig|6666666.120865.peg.1368	Glyoxalase family protein	bi	72	3228	fig|6666666.121035.peg.3228	100	Glyoxalase family protein
143	1369	173	fig|6666666.120865.peg.1369	hypothetical protein	bi	72	3227	fig|6666666.121035.peg.3227	100	hypothetical protein
143	1370	447	fig|6666666.120865.peg.1370	hypothetical protein	bi	72	3226	fig|6666666.121035.peg.3226	100	hypothetical protein
143	1372	103	fig|6666666.120865.peg.1372	hypothetical protein	bi	72	3224	fig|6666666.121035.peg.3224	100	hypothetical protein
143	1373	82	fig|6666666.120865.peg.1373	Protein YidD	bi	72	3223	fig|6666666.121035.peg.3223	100	Protein YidD
143	1374	211	fig|6666666.120865.peg.1374	Collagenase and related proteases	bi	72	3222	fig|6666666.121035.peg.3222	100	Collagenase and related proteases
143	1376	461	fig|6666666.120865.peg.1376	Cysteinyl-tRNA synthetase (EC 6.1.1.16)	bi	72	3220	fig|6666666.121035.peg.3220	100	Cysteinyl-tRNA synthetase (EC 6.1.1.16)
143	1377	143	fig|6666666.120865.peg.1377	Phosphoribosyl-AMP cyclohydrolase (EC 3.5.4.19)	bi	72	3219	fig|6666666.121035.peg.3219	100	Phosphoribosyl-AMP cyclohydrolase (EC 3.5.4.19)
143	1379	522	fig|6666666.120865.peg.1379	Chemotactic transducer-related protein	bi	72	3217	fig|6666666.121035.peg.3217	100	Chemotactic transducer-related protein
143	1381	410	fig|6666666.120865.peg.1381	GGDEF domain protein	bi	72	3215	fig|6666666.121035.peg.3215	100	GGDEF domain protein
143	1384	316	fig|6666666.120865.peg.1384	Transcriptional regulator, LysR family	bi	72	3212	fig|6666666.121035.peg.3212	100	Transcriptional regulator, LysR family
143	1385	309	fig|6666666.120865.peg.1385	NADPH dependent preQ0 reductase (EC 1.7.1.13)	bi	72	3211	fig|6666666.121035.peg.3211	100	NADPH dependent preQ0 reductase (EC 1.7.1.13)
143	1386	113	fig|6666666.120865.peg.1386	HIT family hydrolase	bi	72	3210	fig|6666666.121035.peg.3210	100	HIT family hydrolase
143	1387	202	fig|6666666.120865.peg.1387	Acyl carrier protein phosphodiesterase (EC 3.1.4.14)	bi	72	3209	fig|6666666.121035.peg.3209	100	Acyl carrier protein phosphodiesterase (EC 3.1.4.14)
143	1390	147	fig|6666666.120865.peg.1390	hypothetical protein	bi	72	3206	fig|6666666.121035.peg.3206	100	hypothetical protein
143	1391	254	fig|6666666.120865.peg.1391	Oxidoreductase, short chain dehydrogenase/reductase family	bi	72	3205	fig|6666666.121035.peg.3205	100	Oxidoreductase, short chain dehydrogenase/reductase family
143	1394	486	fig|6666666.120865.peg.1394	Cyclohexanone monooxygenase (EC 1.14.13.22)	bi	72	3203	fig|6666666.121035.peg.3203	100	Cyclohexanone monooxygenase (EC 1.14.13.22)
143	1396	154	fig|6666666.120865.peg.1396	Conserved secreted protein	bi	72	3201	fig|6666666.121035.peg.3201	100	Conserved secreted protein
143	1397	160	fig|6666666.120865.peg.1397	hypothetical protein	bi	72	3200	fig|6666666.121035.peg.3200	100	hypothetical protein
143	1398	628	fig|6666666.120865.peg.1398	hypothetical protein	bi	72	3199	fig|6666666.121035.peg.3199	100	hypothetical protein
143	1400	520	fig|6666666.120865.peg.1400	FIG00785185: hypothetical protein	bi	72	3197	fig|6666666.121035.peg.3197	100	FIG00785185: hypothetical protein
143	1402	382	fig|6666666.120865.peg.1402	FIG01036274: hypothetical protein	bi	72	3195	fig|6666666.121035.peg.3195	100	FIG01036274: hypothetical protein
143	1403	40	fig|6666666.120865.peg.1403	hypothetical protein	bi	72	3194	fig|6666666.121035.peg.3194	100	hypothetical protein
143	1405	255	fig|6666666.120865.peg.1405	FIG00784464: hypothetical protein	bi	72	3192	fig|6666666.121035.peg.3192	100	FIG00784464: hypothetical protein
143	1406	222	fig|6666666.120865.peg.1406	FIG01036464: hypothetical protein	bi	72	3191	fig|6666666.121035.peg.3191	100	FIG01036464: hypothetical protein
143	1407	166	fig|6666666.120865.peg.1407	thioredoxin family protein	bi	72	3190	fig|6666666.121035.peg.3190	100	thioredoxin family protein
143	1408	73	fig|6666666.120865.peg.1408	lipoprotein, putative	bi	72	3189	fig|6666666.121035.peg.3189	100	lipoprotein, putative
143	1409	375	fig|6666666.120865.peg.1409	FIG01035547: hypothetical protein	bi	72	3188	fig|6666666.121035.peg.3188	100	FIG01035547: hypothetical protein
144	1410	304	fig|6666666.120865.peg.1410	Phosphate starvation-inducible ATPase PhoH with RNA binding motif	bi	1	69	fig|6666666.121035.peg.69	100	Phosphate starvation-inducible ATPase PhoH with RNA binding motif
144	1411	169	fig|6666666.120865.peg.1411	Metal-dependent hydrolase YbeY, involved in rRNA and/or ribosome maturation and assembly	bi	1	68	fig|6666666.121035.peg.68	100	Metal-dependent hydrolase YbeY, involved in rRNA and/or ribosome maturation and assembly
144	1412	295	fig|6666666.120865.peg.1412	Magnesium and cobalt efflux protein CorC	bi	1	67	fig|6666666.121035.peg.67	100	Magnesium and cobalt efflux protein CorC
144	1414	475	fig|6666666.120865.peg.1414	hypothetical protein	bi	1	65	fig|6666666.121035.peg.65	100	hypothetical protein
144	1417	293	fig|6666666.120865.peg.1417	Zn-dependent hydrolases, including glyoxylases	bi	1	62	fig|6666666.121035.peg.62	100	Zn-dependent hydrolases, including glyoxylases
144	1418	143	fig|6666666.120865.peg.1418	Cysteine desulfurase (EC 2.8.1.7)	bi	1	61	fig|6666666.121035.peg.61	100	Cysteine desulfurase (EC 2.8.1.7)
144	1420	208	fig|6666666.120865.peg.1420	Probable transmembrane protein	bi	1	59	fig|6666666.121035.peg.59	100	Probable transmembrane protein
144	1421	816	fig|6666666.120865.peg.1421	Leucyl-tRNA synthetase (EC 6.1.1.4)	bi	1	58	fig|6666666.121035.peg.58	100	Leucyl-tRNA synthetase (EC 6.1.1.4)
144	1422	165	fig|6666666.120865.peg.1422	LPS-assembly lipoprotein RlpB precursor (Rare lipoprotein B)	bi	1	57	fig|6666666.121035.peg.57	100	LPS-assembly lipoprotein RlpB precursor (Rare lipoprotein B)
144	1423	334	fig|6666666.120865.peg.1423	DNA polymerase III delta subunit (EC 2.7.7.7)	bi	1	56	fig|6666666.121035.peg.56	100	DNA polymerase III delta subunit (EC 2.7.7.7)
144	1424	183	fig|6666666.120865.peg.1424	DJ-1/YajL/PfpI superfamily, includes chaperone protein YajL (former ThiJ), parkinsonism-associated protein DJ-1, peptidases PfpI, Hsp31	bi	1	55	fig|6666666.121035.peg.55	100	DJ-1/YajL/PfpI superfamily, includes chaperone protein YajL (former ThiJ), parkinsonism-associated protein DJ-1, peptidases PfpI, Hsp31
144	1426	430	fig|6666666.120865.peg.1426	putative hydrolase	bi	1	53	fig|6666666.121035.peg.53	100	putative hydrolase
144	1427	419	fig|6666666.120865.peg.1427	Gamma-glutamyl phosphate reductase (EC 1.2.1.41)	bi	1	52	fig|6666666.121035.peg.52	100	Gamma-glutamyl phosphate reductase (EC 1.2.1.41)
144	1428	222	fig|6666666.120865.peg.1428	Nicotinate-nucleotide adenylyltransferase (EC 2.7.7.18)	bi	1	51	fig|6666666.121035.peg.51	100	Nicotinate-nucleotide adenylyltransferase (EC 2.7.7.18)
144	1430	146	fig|6666666.120865.peg.1430	LSU m3Psi1915 methyltransferase RlmH	bi	1	49	fig|6666666.121035.peg.49	100	LSU m3Psi1915 methyltransferase RlmH
144	1433	352	fig|6666666.120865.peg.1433	Membrane-bound lytic murein transglycosylase B precursor (EC 3.2.1.-)	bi	1	46	fig|6666666.121035.peg.46	100	Membrane-bound lytic murein transglycosylase B precursor (EC 3.2.1.-)
144	1434	296	fig|6666666.120865.peg.1434	Rare lipoprotein A precursor	bi	1	45	fig|6666666.121035.peg.45	100	Rare lipoprotein A precursor
144	1435	387	fig|6666666.120865.peg.1435	D-alanyl-D-alanine carboxypeptidase (EC 3.4.16.4)	bi	1	44	fig|6666666.121035.peg.44	100	D-alanyl-D-alanine carboxypeptidase (EC 3.4.16.4)
144	1436	291	fig|6666666.120865.peg.1436	D-alanine aminotransferase (EC 2.6.1.21)	bi	1	43	fig|6666666.121035.peg.43	100	D-alanine aminotransferase (EC 2.6.1.21)
144	1437	90	fig|6666666.120865.peg.1437	Proposed lipoate regulatory protein YbeD	bi	1	42	fig|6666666.121035.peg.42	100	Proposed lipoate regulatory protein YbeD
144	1438	99	fig|6666666.120865.peg.1438	hypothetical protein	bi	1	41	fig|6666666.121035.peg.41	100	hypothetical protein
144	1440	223	fig|6666666.120865.peg.1440	Octanoate-[acyl-carrier-protein]-protein-N-octanoyltransferase	bi	1	39	fig|6666666.121035.peg.39	100	Octanoate-[acyl-carrier-protein]-protein-N-octanoyltransferase
144	1443	223	fig|6666666.120865.peg.1443	Glutathione S-transferase (EC 2.5.1.18)	bi	1	36	fig|6666666.121035.peg.36	100	Glutathione S-transferase (EC 2.5.1.18)
144	1444	226	fig|6666666.120865.peg.1444	Methyltransferase type 12	bi	1	35	fig|6666666.121035.peg.35	100	SAM-dependent methyltransferases
144	1445	59	fig|6666666.120865.peg.1445	hypothetical protein	bi	1	34	fig|6666666.121035.peg.34	100	hypothetical protein
144	1446	145	fig|6666666.120865.peg.1446	Copper homeostasis protein CutF precursor / Lipoprotein NlpE involeved in surface adhesion	bi	1	33	fig|6666666.121035.peg.33	100	Copper homeostasis protein CutF precursor / Lipoprotein NlpE involeved in surface adhesion
144	1447	224	fig|6666666.120865.peg.1447	Ferric siderophore transport system, biopolymer transport protein ExbB	bi	1	32	fig|6666666.121035.peg.32	100	Ferric siderophore transport system, biopolymer transport protein ExbB
144	1448	127	fig|6666666.120865.peg.1448	Biopolymer transport protein ExbD/TolR	bi	1	31	fig|6666666.121035.peg.31	100	Biopolymer transport protein ExbD/TolR
144	1449	153	fig|6666666.120865.peg.1449	Biopolymer transport protein ExbD/TolR	bi	1	30	fig|6666666.121035.peg.30	100	Biopolymer transport protein ExbD/TolR
144	1452	153	fig|6666666.120865.peg.1452	FIG028593: membrane protein	bi	1	27	fig|6666666.121035.peg.27	100	FIG028593: membrane protein
144	1458	110	fig|6666666.120865.peg.1458	regulatory protein, putative	bi	1	22	fig|6666666.121035.peg.22	100	regulatory protein, putative
144	1459	410	fig|6666666.120865.peg.1459	Formamidase (EC 3.5.1.49)	bi	1	21	fig|6666666.121035.peg.21	100	Formamidase (EC 3.5.1.49)
144	1460	41	fig|6666666.120865.peg.1460	ClpB protein	bi	1	19	fig|6666666.121035.peg.19	100	ClpB protein
145	1462	89	fig|6666666.120865.peg.1462	hypothetical protein	bi	66	2812	fig|6666666.121035.peg.2812	100	hypothetical protein
145	1463	365	fig|6666666.120865.peg.1463	hypothetical protein	bi	66	2811	fig|6666666.121035.peg.2811	100	hypothetical protein
145	1467	111	fig|6666666.120865.peg.1467	Cell division protein BolA	bi	66	2806	fig|6666666.121035.peg.2806	100	Cell division protein BolA
146	1471	359	fig|6666666.120865.peg.1471	Transcriptional regulator, AraC family	bi	66	2825	fig|6666666.121035.peg.2825	100	Transcriptional regulator, AraC family
147	1473	221	fig|6666666.120865.peg.1473	FIG000906: Predicted Permease	bi	53	1819	fig|6666666.121035.peg.1819	100	FIG000906: Predicted Permease
147	1474	205	fig|6666666.120865.peg.1474	Serine/threonine protein phosphatase	bi	53	1820	fig|6666666.121035.peg.1820	100	Serine/threonine protein phosphatase
147	1475	159	fig|6666666.120865.peg.1475	FIG023103: Predicted transmembrane protein	bi	53	1821	fig|6666666.121035.peg.1821	100	FIG023103: Predicted transmembrane protein
147	1477	371	fig|6666666.120865.peg.1477	tRNA-guanine transglycosylase (EC 2.4.2.29)	bi	53	1823	fig|6666666.121035.peg.1823	100	tRNA-guanine transglycosylase (EC 2.4.2.29)
147	1478	120	fig|6666666.120865.peg.1478	Preprotein translocase subunit YajC (TC 3.A.5.1.1)	bi	53	1824	fig|6666666.121035.peg.1824	100	Preprotein translocase subunit YajC (TC 3.A.5.1.1)
147	1481	402	fig|6666666.120865.peg.1481	Aspartate aminotransferase (EC 2.6.1.1)	bi	53	1827	fig|6666666.121035.peg.1827	100	Aspartate aminotransferase (EC 2.6.1.1)
147	1483	324	fig|6666666.120865.peg.1483	D-3-phosphoglycerate dehydrogenase (EC 1.1.1.95)	bi	53	1829	fig|6666666.121035.peg.1829	100	D-3-phosphoglycerate dehydrogenase (EC 1.1.1.95)
147	1486	486	fig|6666666.120865.peg.1486	Succinate-semialdehyde dehydrogenase [NADP+] (EC 1.2.1.16)	bi	53	1832	fig|6666666.121035.peg.1832	100	Succinate-semialdehyde dehydrogenase [NADP+] (EC 1.2.1.16)
147	1488	258	fig|6666666.120865.peg.1488	tRNA:Cm32/Um32 methyltransferase	bi	53	1834	fig|6666666.121035.peg.1834	100	tRNA:Cm32/Um32 methyltransferase
149	1493	247	fig|6666666.120865.peg.1493	Phosphoribosylformimino-5-aminoimidazole carboxamide ribotide isomerase (EC 5.3.1.16)	bi	61	2328	fig|6666666.121035.peg.2328	100	Phosphoribosylformimino-5-aminoimidazole carboxamide ribotide isomerase (EC 5.3.1.16)
149	1494	214	fig|6666666.120865.peg.1494	Imidazole glycerol phosphate synthase amidotransferase subunit (EC 2.4.2.-)	bi	61	2327	fig|6666666.121035.peg.2327	100	Imidazole glycerol phosphate synthase amidotransferase subunit (EC 2.4.2.-)
149	1495	203	fig|6666666.120865.peg.1495	Imidazoleglycerol-phosphate dehydratase (EC 4.2.1.19)	bi	61	2326	fig|6666666.121035.peg.2326	100	Imidazoleglycerol-phosphate dehydratase (EC 4.2.1.19)
149	1496	104	fig|6666666.120865.peg.1496	hypothetical protein	bi	61	2325	fig|6666666.121035.peg.2325	100	hypothetical protein
149	1500	95	fig|6666666.120865.peg.1500	FIG001341: Probable Fe(2+)-trafficking protein YggX	bi	61	2321	fig|6666666.121035.peg.2321	100	FIG001341: Probable Fe(2+)-trafficking protein YggX
149	1502	510	fig|6666666.120865.peg.1502	Cyclohexanone monooxygenase (EC 1.14.13.22)	bi	61	2319	fig|6666666.121035.peg.2319	100	Cyclohexanone monooxygenase (EC 1.14.13.22)
149	1503	337	fig|6666666.120865.peg.1503	Transcriptional regulator, AraC family	bi	61	2318	fig|6666666.121035.peg.2318	100	Transcriptional regulator, AraC family
150	1505	317	fig|6666666.120865.peg.1505	50S ribosomal subunit maturation GTPase RbgA (B. subtilis YlqF)	bi	1	175	fig|6666666.121035.peg.175	100	50S ribosomal subunit maturation GTPase RbgA (B. subtilis YlqF)
150	1506	333	fig|6666666.120865.peg.1506	Butyryl-CoA dehydrogenase (EC 1.3.99.2)	bi	1	176	fig|6666666.121035.peg.176	100	Butyryl-CoA dehydrogenase (EC 1.3.99.2)
150	1508	215	fig|6666666.120865.peg.1508	Transcriptional regulator, TetR family	bi	1	178	fig|6666666.121035.peg.178	100	Transcriptional regulator, TetR family
150	1509	296	fig|6666666.120865.peg.1509	Outer membrane protein W precursor	bi	1	179	fig|6666666.121035.peg.179	100	Outer membrane protein W precursor
150	1511	299	fig|6666666.120865.peg.1511	hypothetical protein	bi	1	182	fig|6666666.121035.peg.182	100	hypothetical protein
150	1512	535	fig|6666666.120865.peg.1512	hypothetical protein	bi	1	183	fig|6666666.121035.peg.183	100	hypothetical protein
150	1513	168	fig|6666666.120865.peg.1513	hypothetical protein	bi	1	184	fig|6666666.121035.peg.184	100	hypothetical protein
151	1515	476	fig|6666666.120865.peg.1515	3-oxoacyl-[acyl-carrier protein] reductase (EC 1.1.1.100)	bi	32	808	fig|6666666.121035.peg.808	100	3-oxoacyl-[acyl-carrier protein] reductase (EC 1.1.1.100)
151	1516	429	fig|6666666.120865.peg.1516	3-ketoacyl-CoA thiolase (EC 2.3.1.16)	bi	32	809	fig|6666666.121035.peg.809	100	3-ketoacyl-CoA thiolase (EC 2.3.1.16)
151	1518	97	fig|6666666.120865.peg.1518	lipoprotein, putative	bi	57	1964	fig|6666666.121035.peg.1964	100	lipoprotein, putative
151	1519	223	fig|6666666.120865.peg.1519	DNA-binding response regulator	bi	57	1963	fig|6666666.121035.peg.1963	100	DNA-binding response regulator
151	1522	80	fig|6666666.120865.peg.1522	Cysteine synthase (EC 2.5.1.47)	uni	57	1960	fig|6666666.121035.peg.1960	100	Cysteine synthase B (EC 2.5.1.47)
151	1523	182	fig|6666666.120865.peg.1523	Cysteine synthase B (EC 2.5.1.47)	bi	57	1960	fig|6666666.121035.peg.1960	100	Cysteine synthase B (EC 2.5.1.47)
151	1524	259	fig|6666666.120865.peg.1524	Polysaccharide biosynthesis protein WlaX	bi	57	1959	fig|6666666.121035.peg.1959	100	Polysaccharide biosynthesis protein WlaX
151	1525	447	fig|6666666.120865.peg.1525	RNA methyltransferase, TrmA family	bi	57	1958	fig|6666666.121035.peg.1958	100	RNA methyltransferase, TrmA family
152	1526	383	fig|6666666.120865.peg.1526	Biotin synthase (EC 2.8.1.6)	bi	50	1637	fig|6666666.121035.peg.1637	100	Biotin synthase (EC 2.8.1.6)
152	1527	244	fig|6666666.120865.peg.1527	Competence protein F homolog, phosphoribosyltransferase domain; protein YhgH required for utilization of DNA as sole source of carbon and energy	bi	50	1638	fig|6666666.121035.peg.1638	100	Competence protein F homolog, phosphoribosyltransferase domain; protein YhgH required for utilization of DNA as sole source of carbon and energy
152	1528	177	fig|6666666.120865.peg.1528	hypothetical protein	bi	50	1639	fig|6666666.121035.peg.1639	100	hypothetical protein
152	1529	225	fig|6666666.120865.peg.1529	Probable 2-phosphosulfolactate phosphatase (EC 3.1.3.71)	bi	50	1640	fig|6666666.121035.peg.1640	100	Probable 2-phosphosulfolactate phosphatase (EC 3.1.3.71)
152	1530	414	fig|6666666.120865.peg.1530	Acyl-CoA dehydrogenase, short-chain specific (EC 1.3.99.2)	bi	50	1641	fig|6666666.121035.peg.1641	100	Acyl-CoA dehydrogenase, short-chain specific (EC 1.3.99.2)
152	1531	272	fig|6666666.120865.peg.1531	Fatty acid desaturase	bi	50	1642	fig|6666666.121035.peg.1642	100	Fatty acid desaturase
152	1533	243	fig|6666666.120865.peg.1533	hypothetical protein	bi	50	1644	fig|6666666.121035.peg.1644	100	hypothetical protein
152	1534	116	fig|6666666.120865.peg.1534	Pterin-4-alpha-carbinolamine dehydratase (EC 4.2.1.96)	bi	50	1645	fig|6666666.121035.peg.1645	100	Pterin-4-alpha-carbinolamine dehydratase (EC 4.2.1.96)
152	1535	153	fig|6666666.120865.peg.1535	hypothetical protein	bi	50	1646	fig|6666666.121035.peg.1646	100	hypothetical protein
152	1536	261	fig|6666666.120865.peg.1536	hypothetical protein	bi	50	1647	fig|6666666.121035.peg.1647	100	hypothetical protein
152	1537	355	fig|6666666.120865.peg.1537	Uroporphyrinogen III decarboxylase (EC 4.1.1.37)	bi	50	1648	fig|6666666.121035.peg.1648	100	Uroporphyrinogen III decarboxylase (EC 4.1.1.37)
152	1538	474	fig|6666666.120865.peg.1538	Glutamate synthase [NADPH] small chain (EC 1.4.1.13)	bi	50	1649	fig|6666666.121035.peg.1649	100	Glutamate synthase [NADPH] small chain (EC 1.4.1.13)
153	1542	395	fig|6666666.120865.peg.1542	Sodium/glutamate symport protein	bi	29	750	fig|6666666.121035.peg.750	100	Sodium/glutamate symport protein
153	1544	331	fig|6666666.120865.peg.1544	Beta N-acetyl-glucosaminidase (EC 3.2.1.52)	bi	29	748	fig|6666666.121035.peg.748	100	Beta N-acetyl-glucosaminidase (EC 3.2.1.52)
153	1546	191	fig|6666666.120865.peg.1546	Hypoxanthine-guanine phosphoribosyltransferase (EC 2.4.2.8)	bi	29	746	fig|6666666.121035.peg.746	100	Hypoxanthine-guanine phosphoribosyltransferase (EC 2.4.2.8)
153	1547	247	fig|6666666.120865.peg.1547	5'-methylthioadenosine phosphorylase (EC 2.4.2.28)	bi	29	745	fig|6666666.121035.peg.745	100	5'-methylthioadenosine phosphorylase (EC 2.4.2.28)
153	1548	341	fig|6666666.120865.peg.1548	Magnesium and cobalt efflux protein CorC	bi	29	744	fig|6666666.121035.peg.744	100	Magnesium and cobalt efflux protein CorC
153	1549	182	fig|6666666.120865.peg.1549	Cysteine synthase (EC 2.5.1.47)	bi	29	743	fig|6666666.121035.peg.743	100	Cysteine synthase (EC 2.5.1.47)
153	1550	115	fig|6666666.120865.peg.1550	Cysteine synthase (EC 2.5.1.47)	uni	29	743	fig|6666666.121035.peg.743	100	Cysteine synthase (EC 2.5.1.47)
153	1551	98	fig|6666666.120865.peg.1551	hypothetical protein	bi	29	742	fig|6666666.121035.peg.742	100	hypothetical protein
153	1552	397	fig|6666666.120865.peg.1552	NAD(FAD)-utilizing dehydrogenases	bi	29	741	fig|6666666.121035.peg.741	100	NAD(FAD)-utilizing dehydrogenases
153	1553	147	fig|6666666.120865.peg.1553	Predicted thioesterase	bi	29	740	fig|6666666.121035.peg.740	100	Predicted thioesterase
154	1555	245	fig|6666666.120865.peg.1555	DNA polymerase III epsilon subunit (EC 2.7.7.7)	bi	10	250	fig|6666666.121035.peg.250	100	DNA polymerase III epsilon subunit (EC 2.7.7.7)
155	1559	202	fig|6666666.120865.peg.1559	hypothetical protein	bi	28	703	fig|6666666.121035.peg.703	100	hypothetical protein
156	1561	200	fig|6666666.120865.peg.1561	hypothetical protein	bi	51	1782	fig|6666666.121035.peg.1782	100	hypothetical protein
156	1562	534	fig|6666666.120865.peg.1562	Choline dehydrogenase (EC 1.1.99.1)	bi	51	1781	fig|6666666.121035.peg.1781	100	Choline dehydrogenase (EC 1.1.99.1)
156	1563	310	fig|6666666.120865.peg.1563	UPF0028 protein YchK	bi	51	1780	fig|6666666.121035.peg.1780	100	UPF0028 protein YchK
156	1564	71	fig|6666666.120865.peg.1564	hypothetical protein	bi	51	1779	fig|6666666.121035.peg.1779	100	hypothetical protein
156	1565	180	fig|6666666.120865.peg.1565	carbonic anhydrase, family 3	bi	51	1778	fig|6666666.121035.peg.1778	100	carbonic anhydrase, family 3
156	1566	200	fig|6666666.120865.peg.1566	Hypothetical nudix hydrolase YeaB	bi	51	1777	fig|6666666.121035.peg.1777	100	Hypothetical nudix hydrolase YeaB
156	1567	164	fig|6666666.120865.peg.1567	Minor curlin subunit CsgB, nucleation component of curlin monomers	bi	51	1776	fig|6666666.121035.peg.1776	100	Minor curlin subunit CsgB, nucleation component of curlin monomers
156	1568	421	fig|6666666.120865.peg.1568	hypothetical protein	bi	51	1775	fig|6666666.121035.peg.1775	100	hypothetical protein
156	1569	97	fig|6666666.120865.peg.1569	hypothetical protein	bi	51	1774	fig|6666666.121035.peg.1774	100	hypothetical protein
156	1570	279	fig|6666666.120865.peg.1570	Curli production assembly/transport component CsgG	bi	51	1773	fig|6666666.121035.peg.1773	100	Curli production assembly/transport component CsgG
156	1571	135	fig|6666666.120865.peg.1571	Curli production assembly/transport component CsgF	bi	51	1772	fig|6666666.121035.peg.1772	100	Curli production assembly/transport component CsgF
156	1572	137	fig|6666666.120865.peg.1572	hypothetical protein	bi	51	1771	fig|6666666.121035.peg.1771	100	hypothetical protein
156	1573	221	fig|6666666.120865.peg.1573	DNA-binding response regulator AgmR	bi	51	1770	fig|6666666.121035.peg.1770	100	DNA-binding response regulator AgmR
156	1574	186	fig|6666666.120865.peg.1574	MutT/nudix family protein	bi	51	1769	fig|6666666.121035.peg.1769	100	MutT/nudix family protein
156	1577	222	fig|6666666.120865.peg.1577	C-terminal modulator protein	bi	51	1766	fig|6666666.121035.peg.1766	100	C-terminal modulator protein
157	1579	755	fig|6666666.120865.peg.1579	ATP-dependent Clp protease ATP-binding subunit ClpA	bi	69	2868	fig|6666666.121035.peg.2868	100	ATP-dependent Clp protease ATP-binding subunit ClpA
157	1580	129	fig|6666666.120865.peg.1580	ATP-dependent Clp protease adaptor protein ClpS	bi	69	2867	fig|6666666.121035.peg.2867	100	ATP-dependent Clp protease adaptor protein ClpS
157	1581	83	fig|6666666.120865.peg.1581	Cold shock protein CspD	bi	69	2866	fig|6666666.121035.peg.2866	100	Cold shock protein CspD
157	1582	741	fig|6666666.120865.peg.1582	Isocitrate dehydrogenase [NADP] (EC 1.1.1.42); Monomeric isocitrate dehydrogenase [NADP] (EC 1.1.1.42)	bi	69	2865	fig|6666666.121035.peg.2865	100	Isocitrate dehydrogenase [NADP] (EC 1.1.1.42); Monomeric isocitrate dehydrogenase [NADP] (EC 1.1.1.42)
157	1583	158	fig|6666666.120865.peg.1583	Molybdenum cofactor biosynthesis protein MoaE; Molybdopterin converting factor subunit 2	bi	69	2864	fig|6666666.121035.peg.2864	100	Molybdenum cofactor biosynthesis protein MoaE; Molybdopterin converting factor subunit 2
157	1584	86	fig|6666666.120865.peg.1584	Molybdenum cofactor biosynthesis protein MoaD	bi	69	2863	fig|6666666.121035.peg.2863	100	Molybdenum cofactor biosynthesis protein MoaD
157	1585	166	fig|6666666.120865.peg.1585	Molybdenum cofactor biosynthesis protein MoaC	bi	69	2862	fig|6666666.121035.peg.2862	100	Molybdenum cofactor biosynthesis protein MoaC
157	1586	156	fig|6666666.120865.peg.1586	Nudix-like NDP and NTP phosphohydrolase YmfB	bi	69	2861	fig|6666666.121035.peg.2861	100	Nudix-like NDP and NTP phosphohydrolase YmfB
157	1588	213	fig|6666666.120865.peg.1588	FIG002903: a protein of unknown function perhaps involved in purine metabolism	bi	69	2859	fig|6666666.121035.peg.2859	100	FIG002903: a protein of unknown function perhaps involved in purine metabolism
158	1589	260	fig|6666666.120865.peg.1589	Hydroxypyruvate isomerase (EC 5.3.1.22)	bi	66	2783	fig|6666666.121035.peg.2783	100	Hydroxypyruvate isomerase (EC 5.3.1.22)
158	1592	223	fig|6666666.120865.peg.1592	DNA-3-methyladenine glycosylase (EC 3.2.2.20)	bi	66	2780	fig|6666666.121035.peg.2780	100	DNA-3-methyladenine glycosylase (EC 3.2.2.20)
159	1593	370	fig|6666666.120865.peg.1593	DNA recombination and repair protein RecF	bi	40	1173	fig|6666666.121035.peg.1173	100	DNA recombination and repair protein RecF
159	1594	133	fig|6666666.120865.peg.1594	DNA gyrase subunit B (EC 5.99.1.3)	bi	40	1174	fig|6666666.121035.peg.1174	100	DNA gyrase subunit B (EC 5.99.1.3)
160	1595	155	fig|6666666.120865.peg.1595	Regulatory protein RecX	bi	70	2979	fig|6666666.121035.peg.2979	100	Regulatory protein RecX
160	1597	163	fig|6666666.120865.peg.1597	C-terminal domain of CinA type S; Protein Implicated in DNA repair function with RecA and MutS	bi	70	2981	fig|6666666.121035.peg.2981	100	C-terminal domain of CinA type S; Protein Implicated in DNA repair function with RecA and MutS
160	1598	252	fig|6666666.120865.peg.1598	ABC-type hemin transport system, ATPase component	bi	70	2982	fig|6666666.121035.peg.2982	100	ABC-type hemin transport system, ATPase component
160	1600	283	fig|6666666.120865.peg.1600	Periplasmic hemin-binding protein	bi	70	2984	fig|6666666.121035.peg.2984	100	Periplasmic hemin-binding protein
160	1601	39	fig|6666666.120865.peg.1601	hypothetical protein	bi	70	2985	fig|6666666.121035.peg.2985	100	hypothetical protein
160	1602	676	fig|6666666.120865.peg.1602	TonB-dependent hemin , ferrichrome receptor	bi	70	2986	fig|6666666.121035.peg.2986	100	TonB-dependent hemin , ferrichrome receptor
160	1603	137	fig|6666666.120865.peg.1603	Putative heme iron utilization protein	bi	70	2987	fig|6666666.121035.peg.2987	100	Putative heme iron utilization protein
160	1604	174	fig|6666666.120865.peg.1604	Pyridoxamine 5'-phosphate oxidase-related putative heme iron utilization protein	bi	70	2988	fig|6666666.121035.peg.2988	100	Pyridoxamine 5'-phosphate oxidase-related putative heme iron utilization protein
160	1605	349	fig|6666666.120865.peg.1605	Transcriptional regulator, AraC family	bi	70	2989	fig|6666666.121035.peg.2989	100	Transcriptional regulator, AraC family
161	1609	100	fig|6666666.120865.peg.1609	hypothetical protein	bi	1	136	fig|6666666.121035.peg.136	100	hypothetical protein
161	1610	131	fig|6666666.120865.peg.1610	hypothetical protein	bi	1	135	fig|6666666.121035.peg.135	100	hypothetical protein
161	1611	121	fig|6666666.120865.peg.1611	Type III effector HopPmaJ	bi	1	134	fig|6666666.121035.peg.134	100	Type III effector HopPmaJ
161	1613	110	fig|6666666.120865.peg.1613	hypothetical protein	bi	1	132	fig|6666666.121035.peg.132	100	hypothetical protein
161	1616	355	fig|6666666.120865.peg.1616	Urea carboxylase-related ABC transporter, periplasmic substrate-binding protein	bi	1	129	fig|6666666.121035.peg.129	100	Urea carboxylase-related ABC transporter, periplasmic substrate-binding protein
162	1617	495	fig|6666666.120865.peg.1617	Glutamyl-tRNA synthetase (EC 6.1.1.17) @ Glutamyl-tRNA(Gln) synthetase (EC 6.1.1.24)	bi	10	343	fig|6666666.121035.peg.343	100	Glutamyl-tRNA synthetase (EC 6.1.1.17) @ Glutamyl-tRNA(Gln) synthetase (EC 6.1.1.24)
162	1618	200	fig|6666666.120865.peg.1618	ATPases of the AAA+ class	bi	10	344	fig|6666666.121035.peg.344	100	ATPases of the AAA+ class
162	1621	314	fig|6666666.120865.peg.1621	tRNA dihydrouridine synthase A (EC 1.-.-.-)	bi	10	347	fig|6666666.121035.peg.347	100	tRNA dihydrouridine synthase A (EC 1.-.-.-)
162	1623	146	fig|6666666.120865.peg.1623	hypothetical protein	bi	10	349	fig|6666666.121035.peg.349	100	hypothetical protein
162	1626	256	fig|6666666.120865.peg.1626	FIG005107: hypothetical protein	bi	10	352	fig|6666666.121035.peg.352	100	FIG005107: hypothetical protein
162	1627	283	fig|6666666.120865.peg.1627	FIG023677: hypothetical protein	bi	10	353	fig|6666666.121035.peg.353	100	FIG023677: hypothetical protein
162	1628	80	fig|6666666.120865.peg.1628	FIG024746: hypothetical protein	bi	10	354	fig|6666666.121035.peg.354	100	FIG024746: hypothetical protein
162	1629	377	fig|6666666.120865.peg.1629	3-oxoacyl-[acyl-carrier-protein] synthase, KASIII (EC 2.3.1.41)	bi	10	355	fig|6666666.121035.peg.355	100	3-oxoacyl-[acyl-carrier-protein] synthase, KASIII (EC 2.3.1.41)
162	1633	204	fig|6666666.120865.peg.1633	hypothetical protein	bi	10	358	fig|6666666.121035.peg.358	100	hypothetical protein
162	1637	479	fig|6666666.120865.peg.1637	Thrombospondin 4 precursor	bi	10	362	fig|6666666.121035.peg.362	100	Thrombospondin 4 precursor
162	1638	364	fig|6666666.120865.peg.1638	Outer membrane lipoprotein omp16 precursor	bi	10	363	fig|6666666.121035.peg.363	100	Outer membrane lipoprotein omp16 precursor
162	1641	381	fig|6666666.120865.peg.1641	Alpha-methylacyl-CoA racemase (EC 5.1.99.4)	bi	10	366	fig|6666666.121035.peg.366	100	Alpha-methylacyl-CoA racemase (EC 5.1.99.4)
162	1644	412	fig|6666666.120865.peg.1644	4-hydroxyphenylacetate 3-monooxygenase (EC 1.14.13.3)	bi	10	369	fig|6666666.121035.peg.369	100	4-hydroxyphenylacetate 3-monooxygenase (EC 1.14.13.3)
162	1645	76	fig|6666666.120865.peg.1645	4-hydroxyphenylacetate 3-monooxygenase (EC 1.14.13.3)	uni	10	369	fig|6666666.121035.peg.369	100	4-hydroxyphenylacetate 3-monooxygenase (EC 1.14.13.3)
163	1648	232	fig|6666666.120865.peg.1648	Uracil-DNA glycosylase, family 1	bi	63	2505	fig|6666666.121035.peg.2505	100	Uracil-DNA glycosylase, family 1
163	1649	223	fig|6666666.120865.peg.1649	Transcriptional regulator, TetR family	bi	63	2504	fig|6666666.121035.peg.2504	100	Transcriptional regulator, TetR family
163	1650	496	fig|6666666.120865.peg.1650	Lysyl-tRNA synthetase (class II) (EC 6.1.1.6)	bi	63	2503	fig|6666666.121035.peg.2503	100	Lysyl-tRNA synthetase (class II) (EC 6.1.1.6)
163	1651	357	fig|6666666.120865.peg.1651	Peptide chain release factor 2; programmed frameshift-containing	bi	63	2502	fig|6666666.121035.peg.2502	100	Peptide chain release factor 2; programmed frameshift-containing
163	1652	95	fig|6666666.120865.peg.1652	hypothetical protein	bi	63	2501	fig|6666666.121035.peg.2501	100	hypothetical protein
163	1653	398	fig|6666666.120865.peg.1653	hypothetical protein	bi	63	2500	fig|6666666.121035.peg.2500	100	hypothetical protein
163	1654	111	fig|6666666.120865.peg.1654	hypothetical protein	bi	63	2499	fig|6666666.121035.peg.2499	100	hypothetical protein
163	1655	151	fig|6666666.120865.peg.1655	putative integral membrane protein	bi	63	2498	fig|6666666.121035.peg.2498	100	putative integral membrane protein
163	1656	107	fig|6666666.120865.peg.1656	Transcriptional regulator, ArsR family	bi	63	2497	fig|6666666.121035.peg.2497	100	Transcriptional regulator, ArsR family
163	1659	492	fig|6666666.120865.peg.1659	Aminobenzoyl-glutamate transport protein	bi	63	2494	fig|6666666.121035.peg.2494	100	Aminobenzoyl-glutamate transport protein
163	1660	104	fig|6666666.120865.peg.1660	hypothetical protein	bi	63	2493	fig|6666666.121035.peg.2493	100	hypothetical protein
163	1661	275	fig|6666666.120865.peg.1661	NADPH dependent preQ0 reductase (EC 1.7.1.13)	bi	63	2492	fig|6666666.121035.peg.2492	100	NADPH dependent preQ0 reductase (EC 1.7.1.13)
163	1662	258	fig|6666666.120865.peg.1662	ABC-type multidrug transport system, permease component	bi	63	2491	fig|6666666.121035.peg.2491	100	ABC-type multidrug transport system, permease component
163	1663	310	fig|6666666.120865.peg.1663	ABC-type multidrug transport system, ATPase component	bi	63	2490	fig|6666666.121035.peg.2490	100	ABC-type multidrug transport system, ATPase component
163	1664	222	fig|6666666.120865.peg.1664	hypothetical protein	bi	63	2489	fig|6666666.121035.peg.2489	100	hypothetical protein
164	1665	203	fig|6666666.120865.peg.1665	Cytochrome O ubiquinol oxidase subunit I (EC 1.10.3.-)	bi	62	2377	fig|6666666.121035.peg.2377	100	Cytochrome O ubiquinol oxidase subunit I (EC 1.10.3.-)
164	1666	214	fig|6666666.120865.peg.1666	Cytochrome O ubiquinol oxidase subunit III (EC 1.10.3.-)	bi	62	2378	fig|6666666.121035.peg.2378	100	Cytochrome O ubiquinol oxidase subunit III (EC 1.10.3.-)
164	1667	119	fig|6666666.120865.peg.1667	Cytochrome O ubiquinol oxidase subunit IV (EC 1.10.3.-)	bi	62	2379	fig|6666666.121035.peg.2379	100	Cytochrome O ubiquinol oxidase subunit IV (EC 1.10.3.-)
164	1669	448	fig|6666666.120865.peg.1669	Sensor histidine kinase PrrB (RegB) (EC 2.7.3.-)	bi	62	2381	fig|6666666.121035.peg.2381	100	Sensor histidine kinase PrrB (RegB) (EC 2.7.3.-)
165	1672	388	fig|6666666.120865.peg.1672	hypothetical protein	bi	42	1393	fig|6666666.121035.peg.1393	100	hypothetical protein
165	1674	248	fig|6666666.120865.peg.1674	hypothetical protein	bi	42	1395	fig|6666666.121035.peg.1395	100	hypothetical protein
165	1675	415	fig|6666666.120865.peg.1675	putative tetratricopeptide repeat family protein	bi	42	1396	fig|6666666.121035.peg.1396	100	putative tetratricopeptide repeat family protein
165	1676	298	fig|6666666.120865.peg.1676	N-carbamoylputrescine amidase (3.5.1.53)	bi	42	1397	fig|6666666.121035.peg.1397	100	N-carbamoylputrescine amidase (3.5.1.53)
165	1677	336	fig|6666666.120865.peg.1677	Agmatine deiminase (EC 3.5.3.12)	bi	42	1398	fig|6666666.121035.peg.1398	100	Agmatine deiminase (EC 3.5.3.12)
165	1679	415	fig|6666666.120865.peg.1679	Lipoprotein releasing system transmembrane protein LolC	bi	42	1400	fig|6666666.121035.peg.1400	100	Lipoprotein releasing system transmembrane protein LolC
165	1681	199	fig|6666666.120865.peg.1681	FIG01199889: hypothetical protein	bi	42	1402	fig|6666666.121035.peg.1402	100	FIG01199889: hypothetical protein
165	1683	210	fig|6666666.120865.peg.1683	MotA/TolQ/ExbB proton channel family protein	bi	42	1404	fig|6666666.121035.peg.1404	100	MotA/TolQ/ExbB proton channel family protein
165	1684	142	fig|6666666.120865.peg.1684	Biopolymer transport protein ExbD/TolR	bi	42	1405	fig|6666666.121035.peg.1405	100	Biopolymer transport protein ExbD/TolR
165	1685	557	fig|6666666.120865.peg.1685	Lipid A export ATP-binding/permease protein MsbA (EC 3.6.3.25)	bi	42	1406	fig|6666666.121035.peg.1406	100	Lipid A export ATP-binding/permease protein MsbA (EC 3.6.3.25)
165	1687	252	fig|6666666.120865.peg.1687	3-deoxy-manno-octulosonate cytidylyltransferase (EC 2.7.7.38)	bi	42	1408	fig|6666666.121035.peg.1408	100	3-deoxy-manno-octulosonate cytidylyltransferase (EC 2.7.7.38)
165	1689	358	fig|6666666.120865.peg.1689	UDP-N-acetylenolpyruvoylglucosamine reductase (EC 1.1.1.158)	bi	42	1410	fig|6666666.121035.peg.1410	100	UDP-N-acetylenolpyruvoylglucosamine reductase (EC 1.1.1.158)
166	1691	88	fig|6666666.120865.peg.1691	DNA-directed RNA polymerase omega subunit (EC 2.7.7.6)	bi	40	995	fig|6666666.121035.peg.995	100	DNA-directed RNA polymerase omega subunit (EC 2.7.7.6)
166	1692	210	fig|6666666.120865.peg.1692	Guanylate kinase (EC 2.7.4.8)	bi	40	994	fig|6666666.121035.peg.994	100	Guanylate kinase (EC 2.7.4.8)
166	1693	331	fig|6666666.120865.peg.1693	hypothetical protein	bi	40	993	fig|6666666.121035.peg.993	100	hypothetical protein
166	1694	40	fig|6666666.120865.peg.1694	hypothetical protein	bi	40	991	fig|6666666.121035.peg.991	100	hypothetical protein
166	1699	195	fig|6666666.120865.peg.1699	Transcriptional regulator SlmA, TetR family	bi	40	986	fig|6666666.121035.peg.986	100	Transcriptional regulator SlmA, TetR family
166	1700	319	fig|6666666.120865.peg.1700	Acetylglutamate kinase (EC 2.7.2.8)	bi	40	985	fig|6666666.121035.peg.985	100	Acetylglutamate kinase (EC 2.7.2.8)
166	1701	800	fig|6666666.120865.peg.1701	Phosphomannomutase (EC 5.4.2.8) / Phosphoglucomutase (EC 5.4.2.2) / Phosphoglucosamine mutase (EC 5.4.2.10)	bi	40	984	fig|6666666.121035.peg.984	100	Phosphomannomutase (EC 5.4.2.8) / Phosphoglucomutase (EC 5.4.2.2) / Phosphoglucosamine mutase (EC 5.4.2.10)
166	1702	151	fig|6666666.120865.peg.1702	Deoxyuridine 5'-triphosphate nucleotidohydrolase (EC 3.6.1.23)	bi	40	983	fig|6666666.121035.peg.983	100	Deoxyuridine 5'-triphosphate nucleotidohydrolase (EC 3.6.1.23)
166	1705	262	fig|6666666.120865.peg.1705	Nitric oxide -responding transcriptional regulator Dnr (Crp/Fnr family)	bi	40	981	fig|6666666.121035.peg.981	100	Nitric oxide -responding transcriptional regulator Dnr (Crp/Fnr family)
166	1706	50	fig|6666666.120865.peg.1706	hypothetical protein	bi	40	980	fig|6666666.121035.peg.980	100	hypothetical protein
166	1708	79	fig|6666666.120865.peg.1708	LSU ribosomal protein L28p	bi	40	978	fig|6666666.121035.peg.978	100	LSU ribosomal protein L28p
166	1709	56	fig|6666666.120865.peg.1709	LSU ribosomal protein L33p @ LSU ribosomal protein L33p, zinc-independent	bi	40	977	fig|6666666.121035.peg.977	100	LSU ribosomal protein L33p @ LSU ribosomal protein L33p, zinc-independent
166	1711	134	fig|6666666.120865.peg.1711	hypothetical protein	bi	40	975	fig|6666666.121035.peg.975	100	Flp pilus assembly protein TadG
166	1713	387	fig|6666666.120865.peg.1713	General secretion pathway protein D	bi	40	973	fig|6666666.121035.peg.973	100	General secretion pathway protein D
166	1714	397	fig|6666666.120865.peg.1714	Flp pilus assembly protein CpaE	bi	40	972	fig|6666666.121035.peg.972	100	Flp pilus assembly protein CpaE
166	1715	387	fig|6666666.120865.peg.1715	Type II/IV secretion system ATP hydrolase TadA/VirB11/CpaF, TadA subfamily	bi	40	971	fig|6666666.121035.peg.971	100	Type II/IV secretion system ATP hydrolase TadA/VirB11/CpaF, TadA subfamily
166	1716	307	fig|6666666.120865.peg.1716	Flp pilus assembly protein TadB	bi	40	970	fig|6666666.121035.peg.970	100	Flp pilus assembly protein TadB
166	1717	292	fig|6666666.120865.peg.1717	Type II/IV secretion system protein TadC, associated with Flp pilus assembly	bi	40	969	fig|6666666.121035.peg.969	100	Type II/IV secretion system protein TadC, associated with Flp pilus assembly
166	1718	224	fig|6666666.120865.peg.1718	hypothetical protein	bi	40	968	fig|6666666.121035.peg.968	100	hypothetical protein
166	1721	396	fig|6666666.120865.peg.1721	Fatty acid desaturase (EC 1.14.19.1); Delta-9 fatty acid desaturase (EC 1.14.19.1)	bi	40	965	fig|6666666.121035.peg.965	100	Fatty acid desaturase (EC 1.14.19.1); Delta-9 fatty acid desaturase (EC 1.14.19.1)
166	1723	270	fig|6666666.120865.peg.1723	Formamidopyrimidine-DNA glycosylase (EC 3.2.2.23)	bi	40	963	fig|6666666.121035.peg.963	100	Formamidopyrimidine-DNA glycosylase (EC 3.2.2.23)
166	1724	84	fig|6666666.120865.peg.1724	Cation/multidrug efflux pump	bi	40	962	fig|6666666.121035.peg.962	100	Cation/multidrug efflux pump
166	1726	366	fig|6666666.120865.peg.1726	Radical SAM family enzyme, similar to coproporphyrinogen III oxidase, oxygen-independent, clustered with nucleoside-triphosphatase RdgB	bi	40	960	fig|6666666.121035.peg.960	100	Radical SAM family enzyme, similar to coproporphyrinogen III oxidase, oxygen-independent, clustered with nucleoside-triphosphatase RdgB
166	1727	152	fig|6666666.120865.peg.1727	hypothetical protein	bi	40	959	fig|6666666.121035.peg.959	100	hypothetical protein
166	1729	199	fig|6666666.120865.peg.1729	Nucleoside 5-triphosphatase RdgB (dHAPTP, dITP, XTP-specific) (EC 3.6.1.15)	bi	40	957	fig|6666666.121035.peg.957	100	Nucleoside 5-triphosphatase RdgB (dHAPTP, dITP, XTP-specific) (EC 3.6.1.15)
166	1730	197	fig|6666666.120865.peg.1730	Methionine biosynthesis protein MetW	bi	40	956	fig|6666666.121035.peg.956	100	Methionine biosynthesis protein MetW
166	1732	434	fig|6666666.120865.peg.1732	Permease of the major facilitator superfamily	bi	40	954	fig|6666666.121035.peg.954	100	Permease of the major facilitator superfamily
166	1733	177	fig|6666666.120865.peg.1733	hypothetical protein	bi	40	953	fig|6666666.121035.peg.953	100	hypothetical protein
166	1734	270	fig|6666666.120865.peg.1734	hypothetical protein	bi	40	952	fig|6666666.121035.peg.952	100	hypothetical protein
166	1735	223	fig|6666666.120865.peg.1735	2,3,4,5-tetrahydropyridine-2,6-dicarboxylate N-acetyltransferase (EC 2.3.1.89)	bi	40	951	fig|6666666.121035.peg.951	100	2,3,4,5-tetrahydropyridine-2,6-dicarboxylate N-acetyltransferase (EC 2.3.1.89)
166	1736	248	fig|6666666.120865.peg.1736	hypothetical protein	bi	40	950	fig|6666666.121035.peg.950	100	hypothetical protein
166	1740	56	fig|6666666.120865.peg.1740	hypothetical protein	bi	40	946	fig|6666666.121035.peg.946	100	hypothetical protein
166	1741	239	fig|6666666.120865.peg.1741	tRNA (guanine46-N7-)-methyltransferase (EC 2.1.1.33)	bi	40	945	fig|6666666.121035.peg.945	100	tRNA (guanine46-N7-)-methyltransferase (EC 2.1.1.33)
166	1742	260	fig|6666666.120865.peg.1742	Thiazole biosynthesis protein ThiG	bi	40	944	fig|6666666.121035.peg.944	100	Thiazole biosynthesis protein ThiG
166	1743	66	fig|6666666.120865.peg.1743	Sulfur carrier protein ThiS	bi	40	943	fig|6666666.121035.peg.943	100	Sulfur carrier protein ThiS
166	1745	288	fig|6666666.120865.peg.1745	RNA polymerase sigma factor RpoH	bi	40	941	fig|6666666.121035.peg.941	100	RNA polymerase sigma factor RpoH
166	1746	341	fig|6666666.120865.peg.1746	Cell division protein FtsX	bi	40	940	fig|6666666.121035.peg.940	100	Cell division protein FtsX
166	1747	234	fig|6666666.120865.peg.1747	Cell division transporter, ATP-binding protein FtsE (TC 3.A.5.1.1)	bi	40	939	fig|6666666.121035.peg.939	100	Cell division transporter, ATP-binding protein FtsE (TC 3.A.5.1.1)
166	1748	391	fig|6666666.120865.peg.1748	Signal recognition particle receptor protein FtsY (=alpha subunit) (TC 3.A.5.1.1)	bi	40	938	fig|6666666.121035.peg.938	100	Signal recognition particle receptor protein FtsY (=alpha subunit) (TC 3.A.5.1.1)
166	1749	451	fig|6666666.120865.peg.1749	FIG015547: peptidase, M16 family	bi	40	937	fig|6666666.121035.peg.937	100	FIG015547: peptidase, M16 family
166	1751	201	fig|6666666.120865.peg.1751	16S rRNA (guanine(966)-N(2))-methyltransferase (EC 2.1.1.171) ## SSU rRNA m(2)G966	bi	40	935	fig|6666666.121035.peg.935	100	16S rRNA (guanine(966)-N(2))-methyltransferase (EC 2.1.1.171) ## SSU rRNA m(2)G966
166	1754	287	fig|6666666.120865.peg.1754	hypothetical protein	bi	40	932	fig|6666666.121035.peg.932	100	hypothetical protein
166	1755	90	fig|6666666.120865.peg.1755	hypothetical protein	bi	40	931	fig|6666666.121035.peg.931	100	hypothetical protein
166	1756	268	fig|6666666.120865.peg.1756	Potassium efflux system KefA protein / Small-conductance mechanosensitive channel	bi	40	930	fig|6666666.121035.peg.930	100	Potassium efflux system KefA protein / Small-conductance mechanosensitive channel
166	1758	136	fig|6666666.120865.peg.1758	CBS domain protein	bi	40	928	fig|6666666.121035.peg.928	100	CBS domain protein
166	1759	164	fig|6666666.120865.peg.1759	Putative PRS2 protein	bi	40	927	fig|6666666.121035.peg.927	100	Putative PRS2 protein
166	1760	264	fig|6666666.120865.peg.1760	Transcriptional regulator, AraC family	bi	40	926	fig|6666666.121035.peg.926	100	Transcriptional regulator, AraC family
166	1761	289	fig|6666666.120865.peg.1761	Enoyl-CoA hydratase [valine degradation] (EC 4.2.1.17)	bi	40	925	fig|6666666.121035.peg.925	100	Enoyl-CoA hydratase [valine degradation] (EC 4.2.1.17)
166	1762	424	fig|6666666.120865.peg.1762	O-acetylhomoserine sulfhydrylase (EC 2.5.1.49) / O-succinylhomoserine sulfhydrylase (EC 2.5.1.48)	bi	40	924	fig|6666666.121035.peg.924	100	O-acetylhomoserine sulfhydrylase (EC 2.5.1.49) / O-succinylhomoserine sulfhydrylase (EC 2.5.1.48)
166	1763	323	fig|6666666.120865.peg.1763	Transcriptional regulator, AraC family	bi	40	923	fig|6666666.121035.peg.923	100	Transcriptional regulator, AraC family
166	1764	422	fig|6666666.120865.peg.1764	Monooxygenase, flavin-binding family	bi	40	922	fig|6666666.121035.peg.922	100	Monooxygenase, flavin-binding family
166	1765	307	fig|6666666.120865.peg.1765	Na(+) dependent transporter,Sodium Bile acid symporter family	bi	40	921	fig|6666666.121035.peg.921	100	Na(+) dependent transporter,Sodium Bile acid symporter family
166	1768	246	fig|6666666.120865.peg.1768	putative membrane protein	bi	40	918	fig|6666666.121035.peg.918	100	putative membrane protein
166	1769	197	fig|6666666.120865.peg.1769	Histone acetyltransferase HPA2 and related acetyltransferases	bi	40	917	fig|6666666.121035.peg.917	100	Histone acetyltransferase HPA2 and related acetyltransferases
166	1770	58	fig|6666666.120865.peg.1770	hypothetical protein	bi	40	916	fig|6666666.121035.peg.916	100	hypothetical protein
166	1771	211	fig|6666666.120865.peg.1771	Putative methyltransferase associated with DUF414	bi	40	915	fig|6666666.121035.peg.915	100	Putative methyltransferase associated with DUF414
166	1772	343	fig|6666666.120865.peg.1772	hypothetical protein	bi	40	914	fig|6666666.121035.peg.914	100	hypothetical protein
166	1773	80	fig|6666666.120865.peg.1773	hypothetical protein	bi	40	913	fig|6666666.121035.peg.913	100	hypothetical protein
166	1774	236	fig|6666666.120865.peg.1774	putative secreted protein	bi	40	912	fig|6666666.121035.peg.912	100	putative secreted protein
166	1775	204	fig|6666666.120865.peg.1775	hypothetical protein	bi	40	911	fig|6666666.121035.peg.911	100	hypothetical protein
166	1776	198	fig|6666666.120865.peg.1776	hypothetical protein	bi	40	910	fig|6666666.121035.peg.910	100	hypothetical protein
166	1777	96	fig|6666666.120865.peg.1777	hypothetical protein	bi	40	909	fig|6666666.121035.peg.909	100	hypothetical protein
166	1778	80	fig|6666666.120865.peg.1778	hypothetical protein	bi	40	908	fig|6666666.121035.peg.908	100	hypothetical protein
167	1782	197	fig|6666666.120865.peg.1782	FIG001590: Putative conserved exported protein precursor	bi	48	1503	fig|6666666.121035.peg.1503	100	FIG001590: Putative conserved exported protein precursor
167	1784	104	fig|6666666.120865.peg.1784	FIG017670: hypothetical protein	bi	48	1505	fig|6666666.121035.peg.1505	100	FIG017670: hypothetical protein
167	1785	194	fig|6666666.120865.peg.1785	5-formyltetrahydrofolate cyclo-ligase (EC 6.3.3.2)	bi	48	1506	fig|6666666.121035.peg.1506	100	5-formyltetrahydrofolate cyclo-ligase (EC 6.3.3.2)
167	1786	50	fig|6666666.120865.peg.1786	hypothetical protein	bi	48	1507	fig|6666666.121035.peg.1507	100	hypothetical protein
167	1787	506	fig|6666666.120865.peg.1787	Threonine dehydratase biosynthetic (EC 4.3.1.19)	bi	48	1508	fig|6666666.121035.peg.1508	100	Threonine dehydratase biosynthetic (EC 4.3.1.19)
167	1789	96	fig|6666666.120865.peg.1789	hypothetical protein	bi	48	1510	fig|6666666.121035.peg.1510	100	hypothetical protein
167	1791	317	fig|6666666.120865.peg.1791	Lysophospholipase (EC 3.1.1.5)	bi	48	1512	fig|6666666.121035.peg.1512	100	Lysophospholipase (EC 3.1.1.5)
167	1792	210	fig|6666666.120865.peg.1792	Nitrilotriacetate monooxygenase component B (EC 1.14.13.-)	bi	48	1513	fig|6666666.121035.peg.1513	100	Nitrilotriacetate monooxygenase component B (EC 1.14.13.-)
167	1793	113	fig|6666666.120865.peg.1793	hypothetical protein	bi	48	1514	fig|6666666.121035.peg.1514	100	hypothetical protein
167	1795	355	fig|6666666.120865.peg.1795	Fructose-bisphosphate aldolase class II (EC 4.1.2.13)	bi	48	1516	fig|6666666.121035.peg.1516	100	Fructose-bisphosphate aldolase class II (EC 4.1.2.13)
167	1796	388	fig|6666666.120865.peg.1796	Phosphoglycerate kinase (EC 2.7.2.3)	bi	48	1517	fig|6666666.121035.peg.1517	100	Phosphoglycerate kinase (EC 2.7.2.3)
167	1797	340	fig|6666666.120865.peg.1797	NAD-dependent glyceraldehyde-3-phosphate dehydrogenase (EC 1.2.1.12)	bi	48	1518	fig|6666666.121035.peg.1518	100	NAD-dependent glyceraldehyde-3-phosphate dehydrogenase (EC 1.2.1.12)
168	1799	506	fig|6666666.120865.peg.1799	FIG004684: SpoVR-like protein	bi	62	2357	fig|6666666.121035.peg.2357	100	FIG004684: SpoVR-like protein
168	1800	68	fig|6666666.120865.peg.1800	FIG002076: hypothetical protein	bi	62	2358	fig|6666666.121035.peg.2358	100	FIG002076: hypothetical protein
169	1801	475	fig|6666666.120865.peg.1801	Type I secretion outer membrane protein, TolC precursor	bi	67	2835	fig|6666666.121035.peg.2835	100	Type I secretion outer membrane protein, TolC precursor
170	1803	169	fig|6666666.120865.peg.1803	Outer membrane lipoprotein-sorting protein	bi	63	2584	fig|6666666.121035.peg.2584	100	Outer membrane lipoprotein-sorting protein
170	1805	213	fig|6666666.120865.peg.1805	Predicted transcriptional regulator for fatty acid degradation FadQ, TetR family	bi	63	2586	fig|6666666.121035.peg.2586	100	Predicted transcriptional regulator for fatty acid degradation FadQ, TetR family
170	1806	302	fig|6666666.120865.peg.1806	hypothetical protein	bi	63	2587	fig|6666666.121035.peg.2587	100	hypothetical protein
170	1807	142	fig|6666666.120865.peg.1807	uncharacterized conserved secreted protein	bi	63	2588	fig|6666666.121035.peg.2588	100	hypothetical protein
171	1809	93	fig|6666666.120865.peg.1809	hypothetical protein	bi	50	1704	fig|6666666.121035.peg.1704	100	hypothetical protein
171	1810	167	fig|6666666.120865.peg.1810	tmRNA-binding protein SmpB	bi	50	1703	fig|6666666.121035.peg.1703	100	tmRNA-binding protein SmpB
171	1812	101	fig|6666666.120865.peg.1812	UPF0125 protein yfjF	bi	50	1701	fig|6666666.121035.peg.1701	100	UPF0125 protein yfjF
171	1813	136	fig|6666666.120865.peg.1813	Outer membrane lipoprotein SmpA, a component of the essential YaeT outer-membrane protein assembly complex	bi	50	1700	fig|6666666.121035.peg.1700	100	Outer membrane lipoprotein SmpA, a component of the essential YaeT outer-membrane protein assembly complex
171	1814	134	fig|6666666.120865.peg.1814	Ferric uptake regulation protein FUR	bi	50	1699	fig|6666666.121035.peg.1699	100	Ferric uptake regulation protein FUR
171	1819	214	fig|6666666.120865.peg.1819	Chaperone protein DnaK	bi	50	1695	fig|6666666.121035.peg.1695	100	Chaperone protein DnaK
173	1824	206	fig|6666666.120865.peg.1824	Adenylylsulfate kinase (EC 2.7.1.25)	bi	57	1926	fig|6666666.121035.peg.1926	100	Adenylylsulfate kinase (EC 2.7.1.25)
175	1827	99	fig|6666666.120865.peg.1827	hypothetical protein	bi	60	2176	fig|6666666.121035.peg.2176	100	hypothetical protein
175	1834	217	fig|6666666.120865.peg.1834	Transcriptional regulator, TetR family	bi	60	2183	fig|6666666.121035.peg.2183	100	Transcriptional regulator, TetR family
175	1835	131	fig|6666666.120865.peg.1835	hypothetical protein	bi	60	2184	fig|6666666.121035.peg.2184	100	hypothetical protein
175	1837	84	fig|6666666.120865.peg.1837	hypothetical protein	bi	60	2186	fig|6666666.121035.peg.2186	100	hypothetical protein
175	1838	453	fig|6666666.120865.peg.1838	Inner membrane protein CreD	bi	60	2187	fig|6666666.121035.peg.2187	100	Inner membrane protein CreD
175	1839	474	fig|6666666.120865.peg.1839	Two-component response regulator CreC	bi	60	2188	fig|6666666.121035.peg.2188	100	Two-component response regulator CreC
175	1840	222	fig|6666666.120865.peg.1840	Two-component response regulator CreB	bi	60	2189	fig|6666666.121035.peg.2189	100	Two-component response regulator CreB
176	1843	281	fig|6666666.120865.peg.1843	Nucleoside triphosphate pyrophosphohydrolase MazG (EC 3.6.1.8)	bi	57	1956	fig|6666666.121035.peg.1956	100	Nucleoside triphosphate pyrophosphohydrolase MazG (EC 3.6.1.8)
176	1844	335	fig|6666666.120865.peg.1844	outer membrane porin, putative	bi	57	1955	fig|6666666.121035.peg.1955	100	outer membrane porin, putative
176	1845	42	fig|6666666.120865.peg.1845	hypothetical protein	bi	57	1954	fig|6666666.121035.peg.1954	100	hypothetical protein
176	1848	436	fig|6666666.120865.peg.1848	Butyryl-CoA dehydrogenase (EC 1.3.99.2)	bi	57	1951	fig|6666666.121035.peg.1951	100	Butyryl-CoA dehydrogenase (EC 1.3.99.2)
176	1849	775	fig|6666666.120865.peg.1849	cis/trans isomerase	bi	57	1950	fig|6666666.121035.peg.1950	100	cis/trans isomerase
176	1850	151	fig|6666666.120865.peg.1850	hypothetical protein	bi	57	1949	fig|6666666.121035.peg.1949	100	hypothetical protein
177	1854	189	fig|6666666.120865.peg.1854	Macrophage infectivity potentiator-related protein	bi	40	1162	fig|6666666.121035.peg.1162	100	Macrophage infectivity potentiator-related protein
177	1855	186	fig|6666666.120865.peg.1855	Transcriptional regulator, TetR family	bi	40	1161	fig|6666666.121035.peg.1161	100	Transcriptional regulator, TetR family
177	1856	250	fig|6666666.120865.peg.1856	hypothetical protein	bi	40	1160	fig|6666666.121035.peg.1160	100	hypothetical protein
177	1857	49	fig|6666666.120865.peg.1857	hypothetical protein	bi	40	1159	fig|6666666.121035.peg.1159	100	hypothetical protein
177	1858	544	fig|6666666.120865.peg.1858	Medium-chain-fatty-acid--CoA ligase (EC 6.2.1.-)	bi	40	1158	fig|6666666.121035.peg.1158	100	Medium-chain-fatty-acid--CoA ligase (EC 6.2.1.-)
178	1860	400	fig|6666666.120865.peg.1860	Acyl-CoA dehydrogenase, short-chain specific (EC 1.3.99.2)	bi	66	2819	fig|6666666.121035.peg.2819	100	Acyl-CoA dehydrogenase, short-chain specific (EC 1.3.99.2)
178	1861	163	fig|6666666.120865.peg.1861	probable short-chain dehydrogenase	bi	66	2820	fig|6666666.121035.peg.2820	100	probable short-chain dehydrogenase
178	1863	285	fig|6666666.120865.peg.1863	tRNA(Cytosine32)-2-thiocytidine synthetase	bi	66	2821	fig|6666666.121035.peg.2821	100	tRNA(Cytosine32)-2-thiocytidine synthetase
178	1864	721	fig|6666666.120865.peg.1864	Malate synthase G (EC 2.3.3.9)	bi	66	2822	fig|6666666.121035.peg.2822	100	Malate synthase G (EC 2.3.3.9)
179	1865	137	fig|6666666.120865.peg.1865	hypothetical protein	bi	41	1343	fig|6666666.121035.peg.1343	100	hypothetical protein
179	1866	154	fig|6666666.120865.peg.1866	Zinc uptake regulation protein ZUR	bi	41	1342	fig|6666666.121035.peg.1342	100	Zinc uptake regulation protein ZUR
179	1867	209	fig|6666666.120865.peg.1867	FIG00954044: hypothetical protein	bi	41	1341	fig|6666666.121035.peg.1341	100	FIG00954044: hypothetical protein
179	1868	408	fig|6666666.120865.peg.1868	Putative metal chaperone, involved in Zn homeostasis, GTPase of COG0523 family	bi	41	1340	fig|6666666.121035.peg.1340	100	Putative metal chaperone, involved in Zn homeostasis, GTPase of COG0523 family
179	1869	142	fig|6666666.120865.peg.1869	C4-type zinc finger protein, DksA/TraR family	bi	41	1339	fig|6666666.121035.peg.1339	100	C4-type zinc finger protein, DksA/TraR family
179	1870	73	fig|6666666.120865.peg.1870	hypothetical protein	bi	41	1338	fig|6666666.121035.peg.1338	100	hypothetical protein
179	1872	90	fig|6666666.120865.peg.1872	hypothetical protein	bi	41	1336	fig|6666666.121035.peg.1336	100	Alpha/beta superfamily hydrolase
180	1874	714	fig|6666666.120865.peg.1874	hypothetical protein	bi	40	1070	fig|6666666.121035.peg.1070	100	hypothetical protein
180	1875	449	fig|6666666.120865.peg.1875	FIG00350244: hypothetical protein	bi	40	1069	fig|6666666.121035.peg.1069	100	FIG00350244: hypothetical protein
180	1876	211	fig|6666666.120865.peg.1876	hypothetical protein	bi	40	1068	fig|6666666.121035.peg.1068	100	hypothetical protein
180	1878	352	fig|6666666.120865.peg.1878	Lysophospholipase (EC 3.1.1.5); Monoglyceride lipase (EC 3.1.1.23); putative	bi	40	1066	fig|6666666.121035.peg.1066	100	Lysophospholipase (EC 3.1.1.5); Monoglyceride lipase (EC 3.1.1.23); putative
180	1879	95	fig|6666666.120865.peg.1879	hypothetical protein	bi	40	1065	fig|6666666.121035.peg.1065	100	hypothetical protein
180	1880	353	fig|6666666.120865.peg.1880	Transcriptional regulator, AraC family	bi	40	1063	fig|6666666.121035.peg.1063	100	Long-chain-fatty-acid--CoA ligase (EC 6.2.1.3)
180	1881	374	fig|6666666.120865.peg.1881	Twitching motility protein PilT	bi	40	1062	fig|6666666.121035.peg.1062	100	Twitching motility protein PilT
180	1882	203	fig|6666666.120865.peg.1882	Twitching motility protein PilT	bi	40	1061	fig|6666666.121035.peg.1061	100	Twitching motility protein PilT
181	1883	170	fig|6666666.120865.peg.1883	Nitrilotriacetate monooxygenase component B (EC 1.14.13.-)	bi	63	2471	fig|6666666.121035.peg.2471	100	Nitrilotriacetate monooxygenase component B (EC 1.14.13.-)
181	1887	105	fig|6666666.120865.peg.1887	Quaternary ammonium compound-resistance protein SugE	bi	63	2475	fig|6666666.121035.peg.2475	100	Quaternary ammonium compound-resistance protein SugE
181	1889	155	fig|6666666.120865.peg.1889	hypothetical protein	bi	63	2477	fig|6666666.121035.peg.2477	100	hypothetical protein
181	1890	137	fig|6666666.120865.peg.1890	hypothetical protein	bi	63	2478	fig|6666666.121035.peg.2478	100	hypothetical protein
181	1891	193	fig|6666666.120865.peg.1891	outer membrane lipoprotein Blc	bi	63	2479	fig|6666666.121035.peg.2479	100	outer membrane lipoprotein Blc
181	1892	206	fig|6666666.120865.peg.1892	ABC transporter involved in cytochrome c biogenesis, ATPase component CcmA	bi	63	2480	fig|6666666.121035.peg.2480	100	ABC transporter involved in cytochrome c biogenesis, ATPase component CcmA
181	1894	256	fig|6666666.120865.peg.1894	Cytochrome c-type biogenesis protein CcmC, putative heme lyase for CcmE	bi	63	2482	fig|6666666.121035.peg.2482	100	Cytochrome c-type biogenesis protein CcmC, putative heme lyase for CcmE
181	1895	68	fig|6666666.120865.peg.1895	Cytochrome c-type biogenesis protein CcmD, interacts with CcmCE	bi	63	2483	fig|6666666.121035.peg.2483	100	Cytochrome c-type biogenesis protein CcmD, interacts with CcmCE
181	1896	154	fig|6666666.120865.peg.1896	Cytochrome c-type biogenesis protein CcmE, heme chaperone	bi	63	2484	fig|6666666.121035.peg.2484	100	Cytochrome c-type biogenesis protein CcmE, heme chaperone
181	1897	496	fig|6666666.120865.peg.1897	ribosomal protein S6 glutaminyl transferase related protein	bi	63	2485	fig|6666666.121035.peg.2485	100	ribosomal protein S6 glutaminyl transferase related protein
182	1899	40	fig|6666666.120865.peg.1899	hypothetical protein	bi	48	1484	fig|6666666.121035.peg.1484	100	hypothetical protein
182	1901	98	fig|6666666.120865.peg.1901	hypothetical protein	bi	48	1482	fig|6666666.121035.peg.1482	100	hypothetical protein
182	1902	263	fig|6666666.120865.peg.1902	hypothetical protein	bi	48	1481	fig|6666666.121035.peg.1481	100	hypothetical protein
182	1903	136	fig|6666666.120865.peg.1903	hypothetical protein	bi	48	1480	fig|6666666.121035.peg.1480	100	hypothetical protein
183	1905	214	fig|6666666.120865.peg.1905	LSU ribosomal protein L25p	bi	53	1839	fig|6666666.121035.peg.1839	100	LSU ribosomal protein L25p
183	1906	320	fig|6666666.120865.peg.1906	Ribose-phosphate pyrophosphokinase (EC 2.7.6.1)	bi	53	1840	fig|6666666.121035.peg.1840	100	Ribose-phosphate pyrophosphokinase (EC 2.7.6.1)
183	1907	304	fig|6666666.120865.peg.1907	4-diphosphocytidyl-2-C-methyl-D-erythritol kinase (EC 2.7.1.148)	bi	53	1841	fig|6666666.121035.peg.1841	100	4-diphosphocytidyl-2-C-methyl-D-erythritol kinase (EC 2.7.1.148)
184	1911	89	fig|6666666.120865.peg.1911	SSU ribosomal protein S20p	bi	18	498	fig|6666666.121035.peg.498	100	SSU ribosomal protein S20p
184	1912	371	fig|6666666.120865.peg.1912	Glutamate 5-kinase (EC 2.7.2.11)	bi	18	499	fig|6666666.121035.peg.499	100	Glutamate 5-kinase (EC 2.7.2.11)
184	1913	396	fig|6666666.120865.peg.1913	GTP-binding protein Obg	bi	18	500	fig|6666666.121035.peg.500	100	GTP-binding protein Obg
184	1914	87	fig|6666666.120865.peg.1914	LSU ribosomal protein L27p	bi	18	501	fig|6666666.121035.peg.501	100	LSU ribosomal protein L27p
184	1915	100	fig|6666666.120865.peg.1915	LSU ribosomal protein L21p	bi	18	502	fig|6666666.121035.peg.502	100	LSU ribosomal protein L21p
184	1916	324	fig|6666666.120865.peg.1916	Octaprenyl diphosphate synthase (EC 2.5.1.90)	bi	18	503	fig|6666666.121035.peg.503	100	Octaprenyl diphosphate synthase (EC 2.5.1.90)
184	1917	194	fig|6666666.120865.peg.1917	lipoprotein, putative	bi	18	504	fig|6666666.121035.peg.504	100	lipoprotein, putative
184	1918	59	fig|6666666.120865.peg.1918	hypothetical protein	bi	18	507	fig|6666666.121035.peg.507	100	hypothetical protein
184	1919	133	fig|6666666.120865.peg.1919	Diadenosine tetraphosphate (Ap4A) hydrolase and other HIT family hydrolases	bi	18	508	fig|6666666.121035.peg.508	100	Diadenosine tetraphosphate (Ap4A) hydrolase and other HIT family hydrolases
184	1920	380	fig|6666666.120865.peg.1920	Transcriptional regulator, AraC family	bi	18	509	fig|6666666.121035.peg.509	100	Transcriptional regulator, AraC family
184	1921	278	fig|6666666.120865.peg.1921	Short chain dehydrogenase family protein	bi	18	510	fig|6666666.121035.peg.510	100	Short chain dehydrogenase family protein
184	1923	127	fig|6666666.120865.peg.1923	hypothetical protein	bi	18	512	fig|6666666.121035.peg.512	100	hypothetical protein
184	1924	143	fig|6666666.120865.peg.1924	hypothetical protein	bi	18	513	fig|6666666.121035.peg.513	100	hypothetical protein
184	1926	184	fig|6666666.120865.peg.1926	hypothetical protein	bi	18	515	fig|6666666.121035.peg.515	100	hypothetical protein
184	1928	417	fig|6666666.120865.peg.1928	conserved hypothetical protein	bi	18	517	fig|6666666.121035.peg.517	100	conserved hypothetical protein
184	1929	310	fig|6666666.120865.peg.1929	carbon monoxide dehydrogenase D protein	bi	18	518	fig|6666666.121035.peg.518	100	carbon monoxide dehydrogenase D protein
184	1930	131	fig|6666666.120865.peg.1930	hypothetical protein	bi	18	519	fig|6666666.121035.peg.519	100	hypothetical protein
184	1931	226	fig|6666666.120865.peg.1931	Oxygen-insensitive NADPH nitroreductase (EC 1.-.-.-)	bi	18	520	fig|6666666.121035.peg.520	100	Oxygen-insensitive NADPH nitroreductase (EC 1.-.-.-)
184	1932	106	fig|6666666.120865.peg.1932	hypothetical protein	bi	18	521	fig|6666666.121035.peg.521	100	hypothetical protein
184	1933	211	fig|6666666.120865.peg.1933	Unsaturated fatty acid biosythesis repressor FabR, TetR family	bi	18	522	fig|6666666.121035.peg.522	100	Unsaturated fatty acid biosythesis repressor FabR, TetR family
184	1934	669	fig|6666666.120865.peg.1934	3-oxoacyl-[acyl-carrier protein] reductase (EC 1.1.1.100)	bi	18	523	fig|6666666.121035.peg.523	100	3-oxoacyl-[acyl-carrier protein] reductase (EC 1.1.1.100)
185	1937	702	fig|6666666.120865.peg.1937	Fusaric acid resistance domain protein	bi	66	2716	fig|6666666.121035.peg.2716	100	Fusaric acid resistance domain protein
185	1939	43	fig|6666666.120865.peg.1939	hypothetical protein	bi	66	2714	fig|6666666.121035.peg.2714	100	hypothetical protein
185	1940	290	fig|6666666.120865.peg.1940	Predicted dye-decolorizing peroxidase (DyP), YfeX-like subgroup	bi	66	2713	fig|6666666.121035.peg.2713	100	Predicted dye-decolorizing peroxidase (DyP), YfeX-like subgroup
185	1942	232	fig|6666666.120865.peg.1942	hypothetical protein	bi	66	2711	fig|6666666.121035.peg.2711	100	hypothetical protein
185	1943	243	fig|6666666.120865.peg.1943	SAM-dependent methyltransferase (EC 2.1.1.-)	bi	66	2710	fig|6666666.121035.peg.2710	100	SAM-dependent methyltransferase (EC 2.1.1.-)
185	1944	266	fig|6666666.120865.peg.1944	Undecaprenyl-diphosphatase (EC 3.6.1.27)	bi	66	2709	fig|6666666.121035.peg.2709	100	Undecaprenyl-diphosphatase (EC 3.6.1.27)
185	1945	146	fig|6666666.120865.peg.1945	4-hydroxybenzoyl-CoA thioesterase domain protein	bi	66	2708	fig|6666666.121035.peg.2708	100	4-hydroxybenzoyl-CoA thioesterase domain protein
186	1951	421	fig|6666666.120865.peg.1951	6-phosphofructokinase (EC 2.7.1.11)	bi	1	9	fig|6666666.121035.peg.9	100	6-phosphofructokinase (EC 2.7.1.11)
186	1952	265	fig|6666666.120865.peg.1952	Glutamate racemase (EC 5.1.1.3)	bi	1	8	fig|6666666.121035.peg.8	100	Glutamate racemase (EC 5.1.1.3)
186	1954	209	fig|6666666.120865.peg.1954	Uracil phosphoribosyltransferase (EC 2.4.2.9)	bi	1	6	fig|6666666.121035.peg.6	100	Uracil phosphoribosyltransferase (EC 2.4.2.9)
186	1955	62	fig|6666666.120865.peg.1955	hypothetical protein	bi	1	5	fig|6666666.121035.peg.5	100	hypothetical protein
186	1956	122	fig|6666666.120865.peg.1956	Rhodanese-related sulfurtransferase	bi	1	4	fig|6666666.121035.peg.4	100	Rhodanese-related sulfurtransferase
186	1957	178	fig|6666666.120865.peg.1957	Inorganic pyrophosphatase (EC 3.6.1.1)	bi	1	3	fig|6666666.121035.peg.3	100	Inorganic pyrophosphatase (EC 3.6.1.1)
186	1959	343	fig|6666666.120865.peg.1959	Transcriptional regulator, AraC family	bi	1	1	fig|6666666.121035.peg.1	100	Transcriptional regulator, AraC family
187	1960	364	fig|6666666.120865.peg.1960	GTP-binding and nucleic acid-binding protein YchF	bi	53	1836	fig|6666666.121035.peg.1836	100	GTP-binding and nucleic acid-binding protein YchF
187	1962	127	fig|6666666.120865.peg.1962	Peptidyl-tRNA hydrolase (EC 3.1.1.29)	bi	53	1838	fig|6666666.121035.peg.1838	100	Peptidyl-tRNA hydrolase (EC 3.1.1.29)
188	1963	306	fig|6666666.120865.peg.1963	Membrane protein, putative	bi	72	3170	fig|6666666.121035.peg.3170	100	Membrane protein, putative
188	1964	231	fig|6666666.120865.peg.1964	4'-phosphopantetheinyl transferase entD (EC 2.7.8.-); Holo-[acyl-carrier protein] synthase, alternative (EC 2.7.8.7)	bi	72	3171	fig|6666666.121035.peg.3171	100	4'-phosphopantetheinyl transferase entD (EC 2.7.8.-); Holo-[acyl-carrier protein] synthase, alternative (EC 2.7.8.7)
188	1965	241	fig|6666666.120865.peg.1965	Ferric reductase (1.6.99.14)	bi	72	3172	fig|6666666.121035.peg.3172	100	Ferric reductase (1.6.99.14)
188	1966	441	fig|6666666.120865.peg.1966	L-ornithine 5-monooxygenase (EC 1.13.12.-), PvdA of pyoverdin biosynthesis	bi	72	3173	fig|6666666.121035.peg.3173	100	L-ornithine 5-monooxygenase (EC 1.13.12.-), PvdA of pyoverdin biosynthesis
188	1967	41	fig|6666666.120865.peg.1967	siderophore biosynthesis protein, putative	bi	72	3174	fig|6666666.121035.peg.3174	100	siderophore biosynthesis protein, putative
189	1970	126	fig|6666666.120865.peg.1970	HTH-type transcriptional regulator zntR	bi	40	1234	fig|6666666.121035.peg.1234	100	HTH-type transcriptional regulator zntR
189	1971	163	fig|6666666.120865.peg.1971	hypothetical protein	bi	40	1235	fig|6666666.121035.peg.1235	100	hypothetical protein
189	1972	85	fig|6666666.120865.peg.1972	hypothetical protein	bi	40	1236	fig|6666666.121035.peg.1236	100	hypothetical protein
189	1974	213	fig|6666666.120865.peg.1974	FIG028932: hypothetical protein	bi	40	1238	fig|6666666.121035.peg.1238	100	FIG028932: hypothetical protein
189	1975	481	fig|6666666.120865.peg.1975	Aldehyde dehydrogenase (EC 1.2.1.3); Probable coniferyl aldehyde dehydrogenase (EC 1.2.1.68)	bi	40	1239	fig|6666666.121035.peg.1239	100	Aldehyde dehydrogenase (EC 1.2.1.3); Probable coniferyl aldehyde dehydrogenase (EC 1.2.1.68)
189	1976	232	fig|6666666.120865.peg.1976	Transcriptional regulator, TetR family	bi	40	1240	fig|6666666.121035.peg.1240	100	Transcriptional regulator, TetR family
189	1979	513	fig|6666666.120865.peg.1979	Aspartate carbamoyltransferase (EC 2.1.3.2)	bi	40	1242	fig|6666666.121035.peg.1242	100	Aspartate carbamoyltransferase (EC 2.1.3.2)
190	1988	42	fig|6666666.120865.peg.1988	hypothetical protein	bi	1	122	fig|6666666.121035.peg.122	100	hypothetical protein
190	1990	183	fig|6666666.120865.peg.1990	Urea carboxylase (EC 6.3.4.6)	bi	1	124	fig|6666666.121035.peg.124	100	Urea carboxylase (EC 6.3.4.6)
191	1995	587	fig|6666666.120865.peg.1995	hypothetical protein	bi	40	1166	fig|6666666.121035.peg.1166	100	hypothetical protein
192	1997	273	fig|6666666.120865.peg.1997	Potassium efflux system KefA protein / Small-conductance mechanosensitive channel	bi	69	2912	fig|6666666.121035.peg.2912	100	Potassium efflux system KefA protein / Small-conductance mechanosensitive channel
192	1998	259	fig|6666666.120865.peg.1998	probable outer membrane protein STY1784	bi	69	2913	fig|6666666.121035.peg.2913	100	probable outer membrane protein STY1784
192	1999	461	fig|6666666.120865.peg.1999	NAD(P) transhydrogenase subunit beta (EC 1.6.1.2)	bi	69	2914	fig|6666666.121035.peg.2914	100	NAD(P) transhydrogenase subunit beta (EC 1.6.1.2)
192	2000	92	fig|6666666.120865.peg.2000	NAD(P) transhydrogenase alpha subunit (EC 1.6.1.2)	bi	69	2915	fig|6666666.121035.peg.2915	100	NAD(P) transhydrogenase alpha subunit (EC 1.6.1.2)
192	2001	406	fig|6666666.120865.peg.2001	NAD(P) transhydrogenase alpha subunit (EC 1.6.1.2)	bi	69	2916	fig|6666666.121035.peg.2916	100	NAD(P) transhydrogenase alpha subunit (EC 1.6.1.2)
192	2004	184	fig|6666666.120865.peg.2004	hypothetical protein	uni	69	2919	fig|6666666.121035.peg.2919	100	hypothetical protein
192	2005	181	fig|6666666.120865.peg.2005	hypothetical protein	bi	69	2919	fig|6666666.121035.peg.2919	100	hypothetical protein
192	2006	703	fig|6666666.120865.peg.2006	Tail-specific protease precursor (EC 3.4.21.102)	bi	69	2920	fig|6666666.121035.peg.2920	100	Tail-specific protease precursor (EC 3.4.21.102)
192	2007	384	fig|6666666.120865.peg.2007	Fused spore maturation proteins A and B	bi	69	2921	fig|6666666.121035.peg.2921	100	Fused spore maturation proteins A and B
192	2008	210	fig|6666666.120865.peg.2008	Alkylated DNA repair protein AlkB	bi	69	2922	fig|6666666.121035.peg.2922	100	Alkylated DNA repair protein AlkB
192	2009	317	fig|6666666.120865.peg.2009	Magnesium and cobalt transport protein CorA	bi	69	2923	fig|6666666.121035.peg.2923	100	Magnesium and cobalt transport protein CorA
193	2013	718	fig|6666666.120865.peg.2013	Acetyl-CoA hydrolase	bi	70	2971	fig|6666666.121035.peg.2971	100	Acetyl-CoA hydrolase
193	2016	261	fig|6666666.120865.peg.2016	hypothetical protein	bi	70	2968	fig|6666666.121035.peg.2968	100	hypothetical protein
193	2017	183	fig|6666666.120865.peg.2017	Transcriptional regulator, PadR family	bi	70	2967	fig|6666666.121035.peg.2967	100	Transcriptional regulator, PadR family
193	2018	229	fig|6666666.120865.peg.2018	hypothetical protein	bi	70	2966	fig|6666666.121035.peg.2966	100	hypothetical protein
193	2019	158	fig|6666666.120865.peg.2019	putative sensory transduction regulator	bi	70	2965	fig|6666666.121035.peg.2965	100	putative sensory transduction regulator
193	2020	222	fig|6666666.120865.peg.2020	SM-20-related protein	bi	70	2964	fig|6666666.121035.peg.2964	100	SM-20-related protein
193	2021	616	fig|6666666.120865.peg.2021	PE family protein	bi	70	2963	fig|6666666.121035.peg.2963	100	PE family protein
193	2022	150	fig|6666666.120865.peg.2022	Small heat shock protein	bi	70	2962	fig|6666666.121035.peg.2962	100	Small heat shock protein
193	2023	173	fig|6666666.120865.peg.2023	NAD/FAD-utilizing enzyme apparently involved in cell division	bi	70	2961	fig|6666666.121035.peg.2961	100	NAD/FAD-utilizing enzyme apparently involved in cell division
193	2024	340	fig|6666666.120865.peg.2024	NAD-dependent glyceraldehyde-3-phosphate dehydrogenase (EC 1.2.1.12)	bi	70	2960	fig|6666666.121035.peg.2960	100	NAD-dependent glyceraldehyde-3-phosphate dehydrogenase (EC 1.2.1.12)
194	2025	39	fig|6666666.120865.peg.2025	hypothetical protein	bi	63	2558	fig|6666666.121035.peg.2558	100	hypothetical protein
194	2027	91	fig|6666666.120865.peg.2027	Citronellol and citronellal dehydrogenase	bi	63	2556	fig|6666666.121035.peg.2556	100	Citronellol and citronellal dehydrogenase
194	2028	160	fig|6666666.120865.peg.2028	Geranyl-CoA carboxylase carboxyl transferase subunit	bi	63	2555	fig|6666666.121035.peg.2555	100	Geranyl-CoA carboxylase carboxyl transferase subunit
194	2030	269	fig|6666666.120865.peg.2030	Isohexenylglutaconyl-CoA hydratase	bi	63	2553	fig|6666666.121035.peg.2553	100	Isohexenylglutaconyl-CoA hydratase
195	2031	141	fig|6666666.120865.peg.2031	probable dioxygenase	bi	50	1738	fig|6666666.121035.peg.1738	100	probable dioxygenase
195	2032	168	fig|6666666.120865.peg.2032	Transcription elongation factor GreB	bi	50	1737	fig|6666666.121035.peg.1737	100	Transcription elongation factor GreB
195	2033	212	fig|6666666.120865.peg.2033	hypothetical protein	bi	50	1736	fig|6666666.121035.peg.1736	100	hypothetical protein
195	2035	297	fig|6666666.120865.peg.2035	lipase/esterase( EC:3.1.1.- )	bi	50	1734	fig|6666666.121035.peg.1734	100	lipase/esterase( EC:3.1.1.- )
195	2037	312	fig|6666666.120865.peg.2037	Translation elongation factor P Lys34:lysine transferase	bi	50	1732	fig|6666666.121035.peg.1732	100	Translation elongation factor P Lys34:lysine transferase
195	2038	190	fig|6666666.120865.peg.2038	Translation elongation factor P	bi	50	1731	fig|6666666.121035.peg.1731	100	Translation elongation factor P
195	2039	336	fig|6666666.120865.peg.2039	Lysyl-lysine 2,3-aminomutase	bi	50	1730	fig|6666666.121035.peg.1730	100	Lysyl-lysine 2,3-aminomutase
195	2040	591	fig|6666666.120865.peg.2040	Molecular chaperone	bi	50	1729	fig|6666666.121035.peg.1729	100	Molecular chaperone
195	2041	691	fig|6666666.120865.peg.2041	FOG: PAS/PAC domain	bi	50	1728	fig|6666666.121035.peg.1728	100	FOG: PAS/PAC domain
195	2042	412	fig|6666666.120865.peg.2042	Phosphoserine phosphatase (EC 3.1.3.3)	bi	50	1727	fig|6666666.121035.peg.1727	100	Phosphoserine phosphatase (EC 3.1.3.3)
195	2043	400	fig|6666666.120865.peg.2043	hypothetical protein	bi	50	1726	fig|6666666.121035.peg.1726	100	hypothetical protein
195	2044	256	fig|6666666.120865.peg.2044	Enoyl-CoA hydratase (EC 4.2.1.17)	bi	50	1725	fig|6666666.121035.peg.1725	100	Enoyl-CoA hydratase (EC 4.2.1.17)
195	2045	166	fig|6666666.120865.peg.2045	Multimeric flavodoxin WrbA	bi	50	1724	fig|6666666.121035.peg.1724	100	Multimeric flavodoxin WrbA
195	2047	561	fig|6666666.120865.peg.2047	2-isopropylmalate synthase (EC 2.3.3.13)	bi	50	1722	fig|6666666.121035.peg.1722	100	2-isopropylmalate synthase (EC 2.3.3.13)
195	2048	230	fig|6666666.120865.peg.2048	GMP synthase [glutamine-hydrolyzing] (EC 6.3.5.2)	bi	50	1721	fig|6666666.121035.peg.1721	100	GMP synthase [glutamine-hydrolyzing] (EC 6.3.5.2)
195	2049	448	fig|6666666.120865.peg.2049	Protein of unknown function DUF306	bi	50	1720	fig|6666666.121035.peg.1720	100	Protein of unknown function DUF306
195	2050	295	fig|6666666.120865.peg.2050	Monofunctional biosynthetic peptidoglycan transglycosylase (EC 2.4.2.-)	bi	50	1719	fig|6666666.121035.peg.1719	100	Monofunctional biosynthetic peptidoglycan transglycosylase (EC 2.4.2.-)
195	2052	858	fig|6666666.120865.peg.2052	diguanylate cyclase/phosphodiesterase (GGDEF & EAL domains) with PAS/PAC sensor(s)	bi	50	1718	fig|6666666.121035.peg.1718	100	diguanylate cyclase/phosphodiesterase (GGDEF & EAL domains) with PAS/PAC sensor(s)
195	2053	188	fig|6666666.120865.peg.2053	Alkyl hydroperoxide reductase protein C (EC 1.6.4.-)	bi	50	1717	fig|6666666.121035.peg.1717	100	Alkyl hydroperoxide reductase protein C (EC 1.6.4.-)
196	2059	199	fig|6666666.120865.peg.2059	Transcriptional regulator	bi	40	1188	fig|6666666.121035.peg.1188	100	Transcriptional regulator
196	2061	91	fig|6666666.120865.peg.2061	hypothetical protein	bi	40	1186	fig|6666666.121035.peg.1186	100	hypothetical protein
196	2064	243	fig|6666666.120865.peg.2064	GMP synthase [glutamine-hydrolyzing] (EC 6.3.5.2)	bi	40	1183	fig|6666666.121035.peg.1183	100	GMP synthase [glutamine-hydrolyzing] (EC 6.3.5.2)
196	2067	42	fig|6666666.120865.peg.2067	hypothetical protein	bi	40	1180	fig|6666666.121035.peg.1180	100	hypothetical protein
196	2068	330	fig|6666666.120865.peg.2068	Glycyl-tRNA synthetase alpha chain (EC 6.1.1.14)	bi	40	1179	fig|6666666.121035.peg.1179	100	Glycyl-tRNA synthetase alpha chain (EC 6.1.1.14)
196	2069	691	fig|6666666.120865.peg.2069	Glycyl-tRNA synthetase beta chain (EC 6.1.1.14)	bi	40	1178	fig|6666666.121035.peg.1178	100	Glycyl-tRNA synthetase beta chain (EC 6.1.1.14)
196	2070	181	fig|6666666.120865.peg.2070	Histidinol-phosphatase (EC 3.1.3.15)	bi	40	1177	fig|6666666.121035.peg.1177	100	Histidinol-phosphatase (EC 3.1.3.15)
198	2073	297	fig|6666666.120865.peg.2073	Probable protease htpX homolog (EC 3.4.24.-)	bi	66	2776	fig|6666666.121035.peg.2776	100	Probable protease htpX homolog (EC 3.4.24.-)
198	2075	61	fig|6666666.120865.peg.2075	hypothetical protein	bi	66	2774	fig|6666666.121035.peg.2774	100	hypothetical protein
198	2076	369	fig|6666666.120865.peg.2076	Erythronate-4-phosphate dehydrogenase (EC 1.1.1.290)	bi	66	2773	fig|6666666.121035.peg.2773	100	Erythronate-4-phosphate dehydrogenase (EC 1.1.1.290)
198	2077	173	fig|6666666.120865.peg.2077	hypothetical protein	bi	66	2772	fig|6666666.121035.peg.2772	100	hypothetical protein
198	2078	639	fig|6666666.120865.peg.2078	FIG00784478: hypothetical protein	bi	66	2771	fig|6666666.121035.peg.2771	100	FIG00784478: hypothetical protein
198	2079	983	fig|6666666.120865.peg.2079	hypothetical protein	bi	66	2770	fig|6666666.121035.peg.2770	100	hypothetical protein
198	2080	253	fig|6666666.120865.peg.2080	TPR repeat protein	bi	66	2769	fig|6666666.121035.peg.2769	100	TPR repeat protein
198	2081	112	fig|6666666.120865.peg.2081	hypothetical protein	bi	66	2768	fig|6666666.121035.peg.2768	100	hypothetical protein
198	2082	232	fig|6666666.120865.peg.2082	Ferric siderophore transport system, biopolymer transport protein ExbB	bi	66	2767	fig|6666666.121035.peg.2767	100	Ferric siderophore transport system, biopolymer transport protein ExbB
198	2083	165	fig|6666666.120865.peg.2083	hypothetical protein	bi	66	2766	fig|6666666.121035.peg.2766	100	hypothetical protein
198	2084	167	fig|6666666.120865.peg.2084	Sigma-70 factor	bi	66	2765	fig|6666666.121035.peg.2765	100	Sigma-70 factor
198	2086	144	fig|6666666.120865.peg.2086	putative 4-hydroxybenzoyl-CoA thioesterase	bi	66	2763	fig|6666666.121035.peg.2763	100	putative 4-hydroxybenzoyl-CoA thioesterase
198	2087	386	fig|6666666.120865.peg.2087	Alcohol dehydrogenase (EC 1.1.1.1)	bi	66	2762	fig|6666666.121035.peg.2762	100	Alcohol dehydrogenase (EC 1.1.1.1)
198	2089	523	fig|6666666.120865.peg.2089	FIG022869: Oxidoreductase, GMC family	bi	66	2760	fig|6666666.121035.peg.2760	100	FIG022869: Oxidoreductase, GMC family
198	2090	199	fig|6666666.120865.peg.2090	FIG028932: hypothetical protein	bi	66	2759	fig|6666666.121035.peg.2759	100	FIG028932: hypothetical protein
198	2092	215	fig|6666666.120865.peg.2092	FIG028932: hypothetical protein	bi	66	2757	fig|6666666.121035.peg.2757	100	FIG028932: hypothetical protein
199	2096	177	fig|6666666.120865.peg.2096	hypothetical protein	bi	63	2582	fig|6666666.121035.peg.2582	100	hypothetical protein
199	2097	261	fig|6666666.120865.peg.2097	Lipase (EC 3.1.1.3)	bi	63	2583	fig|6666666.121035.peg.2583	100	Lipase (EC 3.1.1.3)
200	2098	68	fig|6666666.120865.peg.2098	2-isopropylmalate synthase (EC 2.3.3.13)	uni	28	705	fig|6666666.121035.peg.705	100	2-isopropylmalate synthase (EC 2.3.3.13)
200	2099	96	fig|6666666.120865.peg.2099	2-isopropylmalate synthase (EC 2.3.3.13)	bi	28	705	fig|6666666.121035.peg.705	100	2-isopropylmalate synthase (EC 2.3.3.13)
200	2100	249	fig|6666666.120865.peg.2100	hypothetical protein	bi	28	706	fig|6666666.121035.peg.706	100	hypothetical protein
200	2102	139	fig|6666666.120865.peg.2102	hypothetical protein	bi	28	708	fig|6666666.121035.peg.708	100	hypothetical protein
200	2103	112	fig|6666666.120865.peg.2103	hypothetical protein	bi	28	709	fig|6666666.121035.peg.709	100	hypothetical protein
200	2107	392	fig|6666666.120865.peg.2107	Mg/Co/Ni transporter MgtE / CBS domain	bi	28	713	fig|6666666.121035.peg.713	100	Mg/Co/Ni transporter MgtE / CBS domain
200	2108	473	fig|6666666.120865.peg.2108	hypothetical protein	bi	28	714	fig|6666666.121035.peg.714	100	hypothetical protein
200	2110	413	fig|6666666.120865.peg.2110	Acetyl-CoA C-acyltransferase (EC 2.3.1.16) @ Acetyl-CoA acetyltransferase (EC 2.3.1.9)	bi	28	716	fig|6666666.121035.peg.716	100	Acetyl-CoA C-acyltransferase (EC 2.3.1.16) @ Acetyl-CoA acetyltransferase (EC 2.3.1.9)
200	2113	227	fig|6666666.120865.peg.2113	similar to RIKEN cDNA 4932413O14 gene	bi	28	719	fig|6666666.121035.peg.719	100	similar to RIKEN cDNA 4932413O14 gene
200	2115	67	fig|6666666.120865.peg.2115	hypothetical protein	bi	28	721	fig|6666666.121035.peg.721	100	hypothetical protein
200	2117	495	fig|6666666.120865.peg.2117	Cyclohexanone monooxygenase (EC 1.14.13.22)	bi	28	723	fig|6666666.121035.peg.723	100	Cyclohexanone monooxygenase (EC 1.14.13.22)
200	2118	258	fig|6666666.120865.peg.2118	Oxidoreductase ucpA (EC 1.-.-.-)	bi	28	724	fig|6666666.121035.peg.724	100	Oxidoreductase ucpA (EC 1.-.-.-)
200	2119	214	fig|6666666.120865.peg.2119	Transcriptional regulator, TetR family	bi	28	725	fig|6666666.121035.peg.725	100	Transcriptional regulator, TetR family
200	2120	167	fig|6666666.120865.peg.2120	hypothetical protein	bi	28	726	fig|6666666.121035.peg.726	100	hypothetical protein
200	2121	198	fig|6666666.120865.peg.2121	hypothetical protein	bi	28	727	fig|6666666.121035.peg.727	100	hypothetical protein
200	2122	175	fig|6666666.120865.peg.2122	Mesenchymal stem cell protein DSCD75	bi	28	728	fig|6666666.121035.peg.728	100	Mesenchymal stem cell protein DSCD75
200	2123	340	fig|6666666.120865.peg.2123	hypothetical protein	bi	28	729	fig|6666666.121035.peg.729	100	hypothetical protein
200	2125	257	fig|6666666.120865.peg.2125	Probable acyl-CoA dehydrogenase (EC 1.3.99.3)	bi	28	731	fig|6666666.121035.peg.731	100	Probable acyl-CoA dehydrogenase (EC 1.3.99.3)
201	2128	299	fig|6666666.120865.peg.2128	Phosphoglycolate phosphatase (EC 3.1.3.18)	bi	40	1313	fig|6666666.121035.peg.1313	100	Phosphoglycolate phosphatase (EC 3.1.3.18)
202	2130	293	fig|6666666.120865.peg.2130	Beta-carotene hydroxylase	bi	70	3130	fig|6666666.121035.peg.3130	100	Beta-carotene hydroxylase
202	2132	332	fig|6666666.120865.peg.2132	Transcriptional regulator, AraC family	bi	70	3128	fig|6666666.121035.peg.3128	100	Transcriptional regulator, AraC family
202	2134	39	fig|6666666.120865.peg.2134	hypothetical protein	bi	70	3126	fig|6666666.121035.peg.3126	100	hypothetical protein
202	2136	289	fig|6666666.120865.peg.2136	short-chain dehydrogenase	bi	70	3124	fig|6666666.121035.peg.3124	100	short-chain dehydrogenase
202	2137	208	fig|6666666.120865.peg.2137	Acetyltransferase (EC 2.3.1.-)	bi	70	3123	fig|6666666.121035.peg.3123	100	Acetyltransferase (EC 2.3.1.-)
203	2146	448	fig|6666666.120865.peg.2146	hypothetical protein	bi	40	1203	fig|6666666.121035.peg.1203	100	hypothetical protein
203	2148	696	fig|6666666.120865.peg.2148	TonB-dependent receptor	bi	40	1201	fig|6666666.121035.peg.1201	100	TonB-dependent receptor
203	2149	155	fig|6666666.120865.peg.2149	Methyl-accepting chemotaxis protein	bi	40	1200	fig|6666666.121035.peg.1200	100	Methyl-accepting chemotaxis protein
204	2151	111	fig|6666666.120865.peg.2151	FIG016502: iron uptake protein	bi	10	400	fig|6666666.121035.peg.400	100	FIG016502: iron uptake protein
204	2152	231	fig|6666666.120865.peg.2152	hypothetical protein	bi	10	401	fig|6666666.121035.peg.401	100	hypothetical protein
205	2153	269	fig|6666666.120865.peg.2153	Lipoprotein-related protein	bi	7	216	fig|6666666.121035.peg.216	100	Lipoprotein-related protein
205	2154	116	fig|6666666.120865.peg.2154	GTPase (EC 3.6.1.-)	bi	7	215	fig|6666666.121035.peg.215	100	GTPase (EC 3.6.1.-)
205	2155	376	fig|6666666.120865.peg.2155	Multidrug resistance efflux pump	bi	7	214	fig|6666666.121035.peg.214	100	Multidrug resistance efflux pump
205	2156	87	fig|6666666.120865.peg.2156	hypothetical protein	bi	7	213	fig|6666666.121035.peg.213	100	hypothetical protein
205	2157	171	fig|6666666.120865.peg.2157	FIG000605: protein co-occurring with transport systems (COG1739)	bi	7	212	fig|6666666.121035.peg.212	100	FIG000605: protein co-occurring with transport systems (COG1739)
206	2159	267	fig|6666666.120865.peg.2159	CcsA-related protein	bi	41	1372	fig|6666666.121035.peg.1372	100	CcsA-related protein
206	2160	419	fig|6666666.120865.peg.2160	Hemolysins and related proteins containing CBS domains	bi	41	1371	fig|6666666.121035.peg.1371	100	Hemolysins and related proteins containing CBS domains
206	2161	550	fig|6666666.120865.peg.2161	hypothetical protein	bi	41	1370	fig|6666666.121035.peg.1370	100	hypothetical protein
206	2163	235	fig|6666666.120865.peg.2163	Adenylate cyclase (EC 4.6.1.1)	bi	41	1369	fig|6666666.121035.peg.1369	100	Adenylate cyclase (EC 4.6.1.1)
206	2164	186	fig|6666666.120865.peg.2164	Nitroreductase family protein	bi	41	1368	fig|6666666.121035.peg.1368	100	Nitroreductase family protein
206	2165	146	fig|6666666.120865.peg.2165	Putative acetyltransferase	bi	41	1367	fig|6666666.121035.peg.1367	100	Putative acetyltransferase
206	2166	93	fig|6666666.120865.peg.2166	hypothetical protein	bi	41	1366	fig|6666666.121035.peg.1366	100	hypothetical protein
206	2167	338	fig|6666666.120865.peg.2167	Transcriptional regulator, AraC family	bi	41	1365	fig|6666666.121035.peg.1365	100	Transcriptional regulator, AraC family
206	2168	381	fig|6666666.120865.peg.2168	POSSIBLE LINOLEOYL-CoA DESATURASE (DELTA(6)-DESATURASE)	bi	41	1364	fig|6666666.121035.peg.1364	100	POSSIBLE LINOLEOYL-CoA DESATURASE (DELTA(6)-DESATURASE)
206	2169	375	fig|6666666.120865.peg.2169	Flavodoxin reductases (ferredoxin-NADPH reductases) family 1	bi	41	1363	fig|6666666.121035.peg.1363	100	Flavodoxin reductases (ferredoxin-NADPH reductases) family 1
206	2170	212	fig|6666666.120865.peg.2170	Transcriptional regulator, TetR family	bi	41	1362	fig|6666666.121035.peg.1362	100	Transcriptional regulator, TetR family
206	2171	290	fig|6666666.120865.peg.2171	Acyl dehydratase	bi	41	1361	fig|6666666.121035.peg.1361	100	Acyl dehydratase
208	2177	95	fig|6666666.120865.peg.2177	Uncharacterized hydroxylase PA0655	bi	62	2396	fig|6666666.121035.peg.2396	100	Uncharacterized hydroxylase PA0655
208	2178	208	fig|6666666.120865.peg.2178	Cell division protein FtsH (EC 3.4.24.-)	uni	62	2397	fig|6666666.121035.peg.2397	100	Cell division protein FtsH (EC 3.4.24.-)
208	2179	225	fig|6666666.120865.peg.2179	Cell division protein FtsH (EC 3.4.24.-)	bi	62	2397	fig|6666666.121035.peg.2397	100	Cell division protein FtsH (EC 3.4.24.-)
208	2182	455	fig|6666666.120865.peg.2182	Phosphoribosylamine--glycine ligase (EC 6.3.4.13)	bi	62	2400	fig|6666666.121035.peg.2400	100	Phosphoribosylamine--glycine ligase (EC 6.3.4.13)
208	2184	184	fig|6666666.120865.peg.2184	IMP cyclohydrolase (EC 3.5.4.10) / Phosphoribosylaminoimidazolecarboxamide formyltransferase (EC 2.1.2.3)	bi	62	2401	fig|6666666.121035.peg.2401	100	IMP cyclohydrolase (EC 3.5.4.10) / Phosphoribosylaminoimidazolecarboxamide formyltransferase (EC 2.1.2.3)
208	2185	95	fig|6666666.120865.peg.2185	DNA-binding protein Fis	bi	62	2402	fig|6666666.121035.peg.2402	100	DNA-binding protein Fis
208	2186	347	fig|6666666.120865.peg.2186	tRNA dihydrouridine synthase B (EC 1.-.-.-)	bi	62	2403	fig|6666666.121035.peg.2403	100	tRNA dihydrouridine synthase B (EC 1.-.-.-)
208	2188	294	fig|6666666.120865.peg.2188	Ribosomal protein L11 methyltransferase (EC 2.1.1.-)	bi	62	2405	fig|6666666.121035.peg.2405	100	Ribosomal protein L11 methyltransferase (EC 2.1.1.-)
208	2189	56	fig|6666666.120865.peg.2189	hypothetical protein	bi	62	2406	fig|6666666.121035.peg.2406	100	IroE protein
209	2190	52	fig|6666666.120865.peg.2190	hypothetical protein	bi	66	2628	fig|6666666.121035.peg.2628	100	hypothetical protein
209	2192	64	fig|6666666.120865.peg.2192	LSU ribosomal protein L32p	bi	66	2630	fig|6666666.121035.peg.2630	100	LSU ribosomal protein L32p
209	2193	343	fig|6666666.120865.peg.2193	Phosphate:acyl-ACP acyltransferase PlsX	bi	66	2631	fig|6666666.121035.peg.2631	100	Phosphate:acyl-ACP acyltransferase PlsX
209	2195	78	fig|6666666.120865.peg.2195	Acyl carrier protein	bi	66	2634	fig|6666666.121035.peg.2634	100	Acyl carrier protein
209	2196	388	fig|6666666.120865.peg.2196	3-oxoacyl-[acyl-carrier-protein] synthase, KASII (EC 2.3.1.41)	bi	66	2635	fig|6666666.121035.peg.2635	100	3-oxoacyl-[acyl-carrier-protein] synthase, KASII (EC 2.3.1.41)
209	2198	69	fig|6666666.120865.peg.2198	FIG004453: protein YceG like	bi	66	2637	fig|6666666.121035.peg.2637	100	FIG004453: protein YceG like
209	2200	333	fig|6666666.120865.peg.2200	DNA polymerase III delta prime subunit (EC 2.7.7.7)	bi	66	2639	fig|6666666.121035.peg.2639	100	DNA polymerase III delta prime subunit (EC 2.7.7.7)
209	2201	116	fig|6666666.120865.peg.2201	Type IV pilus biogenesis protein PilZ	bi	66	2640	fig|6666666.121035.peg.2640	100	Type IV pilus biogenesis protein PilZ
209	2202	264	fig|6666666.120865.peg.2202	Putative deoxyribonuclease YcfH	bi	66	2641	fig|6666666.121035.peg.2641	100	Putative deoxyribonuclease YcfH
209	2203	438	fig|6666666.120865.peg.2203	DNA recombination protein RmuC	bi	66	2642	fig|6666666.121035.peg.2642	100	DNA recombination protein RmuC
209	2204	548	fig|6666666.120865.peg.2204	Chymotrypsinogen B precursor (EC 3.4.21.1)	bi	66	2643	fig|6666666.121035.peg.2643	100	Chymotrypsinogen B precursor (EC 3.4.21.1)
209	2205	280	fig|6666666.120865.peg.2205	hypothetical protein	bi	66	2644	fig|6666666.121035.peg.2644	100	hypothetical protein
209	2207	212	fig|6666666.120865.peg.2207	Transcriptional regulator, TetR family	bi	66	2646	fig|6666666.121035.peg.2646	100	Transcriptional regulator, TetR family
210	2208	157	fig|6666666.120865.peg.2208	FKBP-type peptidyl-prolyl cis-trans isomerase slpA (EC 5.2.1.8)	bi	18	493	fig|6666666.121035.peg.493	100	FKBP-type peptidyl-prolyl cis-trans isomerase slpA (EC 5.2.1.8)
210	2209	165	fig|6666666.120865.peg.2209	Lipoprotein signal peptidase (EC 3.4.23.36)	bi	18	494	fig|6666666.121035.peg.494	100	Lipoprotein signal peptidase (EC 3.4.23.36)
210	2210	936	fig|6666666.120865.peg.2210	Isoleucyl-tRNA synthetase (EC 6.1.1.5)	bi	18	495	fig|6666666.121035.peg.495	100	Isoleucyl-tRNA synthetase (EC 6.1.1.5)
211	2214	109	fig|6666666.120865.peg.2214	hypothetical protein	bi	1	109	fig|6666666.121035.peg.109	100	hypothetical protein
211	2215	52	fig|6666666.120865.peg.2215	hypothetical protein	bi	1	108	fig|6666666.121035.peg.108	100	hypothetical protein
211	2216	99	fig|6666666.120865.peg.2216	hypothetical protein	bi	1	107	fig|6666666.121035.peg.107	100	hypothetical protein
211	2218	205	fig|6666666.120865.peg.2218	hypothetical protein	bi	1	105	fig|6666666.121035.peg.105	100	hypothetical protein
211	2219	353	fig|6666666.120865.peg.2219	Heme A synthase, cytochrome oxidase biogenesis protein Cox15-CtaA	bi	1	104	fig|6666666.121035.peg.104	100	Heme A synthase, cytochrome oxidase biogenesis protein Cox15-CtaA
211	2220	104	fig|6666666.120865.peg.2220	Heme O synthase, protoheme IX farnesyltransferase (EC 2.5.1.-) COX10-CtaB	bi	1	103	fig|6666666.121035.peg.103	100	Heme O synthase, protoheme IX farnesyltransferase (EC 2.5.1.-) COX10-CtaB
211	2221	152	fig|6666666.120865.peg.2221	Putative PRS2 protein	bi	1	102	fig|6666666.121035.peg.102	100	Putative PRS2 protein
212	2223	469	fig|6666666.120865.peg.2223	Ribonucleotide reductase of class Ia (aerobic), alpha subunit (EC 1.17.4.1)	bi	70	3094	fig|6666666.121035.peg.3094	100	Ribonucleotide reductase of class Ia (aerobic), alpha subunit (EC 1.17.4.1)
212	2225	293	fig|6666666.120865.peg.2225	Ribonucleotide reductase of class Ia (aerobic), beta subunit (EC 1.17.4.1)	bi	70	3095	fig|6666666.121035.peg.3095	100	Ribonucleotide reductase of class Ia (aerobic), beta subunit (EC 1.17.4.1)
212	2226	415	fig|6666666.120865.peg.2226	Probable cycloinulo-oligosaccharide fructanotransferase (EC 2.4.1.-)	bi	70	3096	fig|6666666.121035.peg.3096	100	Probable cycloinulo-oligosaccharide fructanotransferase (EC 2.4.1.-)
212	2227	278	fig|6666666.120865.peg.2227	hypothetical protein	bi	70	3097	fig|6666666.121035.peg.3097	100	hypothetical protein
212	2228	393	fig|6666666.120865.peg.2228	hypothetical protein	bi	70	3098	fig|6666666.121035.peg.3098	100	hypothetical protein
212	2229	470	fig|6666666.120865.peg.2229	putative cytochrome P450 hydroxylase	bi	70	3099	fig|6666666.121035.peg.3099	100	putative cytochrome P450 hydroxylase
212	2230	107	fig|6666666.120865.peg.2230	Ferredoxin, 2Fe-2S	bi	70	3100	fig|6666666.121035.peg.3100	100	Ferredoxin, 2Fe-2S
212	2231	345	fig|6666666.120865.peg.2231	hypothetical protein	bi	70	3101	fig|6666666.121035.peg.3101	100	hypothetical protein
212	2232	75	fig|6666666.120865.peg.2232	hypothetical protein	bi	70	3102	fig|6666666.121035.peg.3102	100	hypothetical protein
212	2233	575	fig|6666666.120865.peg.2233	hypothetical protein	bi	70	3103	fig|6666666.121035.peg.3103	100	hypothetical protein
212	2234	547	fig|6666666.120865.peg.2234	COG0028: Thiamine pyrophosphate-requiring enzymes	bi	70	3104	fig|6666666.121035.peg.3104	100	COG0028: Thiamine pyrophosphate-requiring enzymes
212	2235	477	fig|6666666.120865.peg.2235	Delta-1-pyrroline-5-carboxylate dehydrogenase (EC 1.5.1.12)	bi	70	3105	fig|6666666.121035.peg.3105	100	Delta-1-pyrroline-5-carboxylate dehydrogenase (EC 1.5.1.12)
212	2236	168	fig|6666666.120865.peg.2236	Sigma-fimbriae tip adhesin	bi	70	3106	fig|6666666.121035.peg.3106	100	Sigma-fimbriae tip adhesin
212	2237	828	fig|6666666.120865.peg.2237	Sigma-fimbriae usher protein	bi	70	3107	fig|6666666.121035.peg.3107	100	Sigma-fimbriae usher protein
212	2238	201	fig|6666666.120865.peg.2238	Sigma-fimbriae chaperone protein	bi	70	3108	fig|6666666.121035.peg.3108	100	Sigma-fimbriae chaperone protein
212	2240	264	fig|6666666.120865.peg.2240	endo alpha-1,4 polygalactosaminidase precusor	bi	70	3110	fig|6666666.121035.peg.3110	100	endo alpha-1,4 polygalactosaminidase precusor
212	2241	651	fig|6666666.120865.peg.2241	Glutathione-regulated potassium-efflux system protein KefB	bi	70	3111	fig|6666666.121035.peg.3111	100	Glutathione-regulated potassium-efflux system protein KefB
212	2242	139	fig|6666666.120865.peg.2242	hypothetical protein	bi	70	3112	fig|6666666.121035.peg.3112	100	hypothetical protein
212	2243	428	fig|6666666.120865.peg.2243	hypothetical protein	bi	70	3113	fig|6666666.121035.peg.3113	100	hypothetical protein
212	2244	305	fig|6666666.120865.peg.2244	Glutathione S-transferase	bi	70	3114	fig|6666666.121035.peg.3114	100	Glutathione S-transferase
212	2245	390	fig|6666666.120865.peg.2245	hypothetical protein	bi	70	3115	fig|6666666.121035.peg.3115	100	hypothetical protein
212	2247	833	fig|6666666.120865.peg.2247	hypothetical protein	bi	70	3117	fig|6666666.121035.peg.3117	100	hypothetical protein
212	2249	175	fig|6666666.120865.peg.2249	hypothetical protein	bi	70	3119	fig|6666666.121035.peg.3119	100	hypothetical protein
213	2252	122	fig|6666666.120865.peg.2252	hypothetical protein	bi	31	780	fig|6666666.121035.peg.780	100	hypothetical protein
213	2254	306	fig|6666666.120865.peg.2254	hypothetical protein	bi	31	782	fig|6666666.121035.peg.782	100	hypothetical protein
213	2255	494	fig|6666666.120865.peg.2255	putative amidase	bi	31	783	fig|6666666.121035.peg.783	100	putative amidase
213	2257	619	fig|6666666.120865.peg.2257	3-phytase precursor (EC 3.1.3.8)	bi	31	785	fig|6666666.121035.peg.785	100	3-phytase precursor (EC 3.1.3.8)
214	2259	170	fig|6666666.120865.peg.2259	Sterol desaturase	bi	48	1544	fig|6666666.121035.peg.1544	100	Sterol desaturase
214	2260	363	fig|6666666.120865.peg.2260	FIG00954456: hypothetical protein	bi	48	1546	fig|6666666.121035.peg.1546	100	FIG00954456: hypothetical protein
214	2261	299	fig|6666666.120865.peg.2261	Alpha/beta hydrolase fold (EC 3.8.1.5)	bi	48	1547	fig|6666666.121035.peg.1547	100	Alpha/beta hydrolase fold (EC 3.8.1.5)
214	2262	94	fig|6666666.120865.peg.2262	Putative cytoplasmic protein	bi	48	1548	fig|6666666.121035.peg.1548	100	Putative cytoplasmic protein
214	2263	72	fig|6666666.120865.peg.2263	protein	bi	48	1549	fig|6666666.121035.peg.1549	100	hypothetical protein
214	2264	317	fig|6666666.120865.peg.2264	Pirin-related protein	bi	48	1550	fig|6666666.121035.peg.1550	100	Pirin-related protein
214	2265	249	fig|6666666.120865.peg.2265	hypothetical protein	bi	48	1551	fig|6666666.121035.peg.1551	100	hypothetical protein
214	2266	248	fig|6666666.120865.peg.2266	hypothetical protein	bi	48	1552	fig|6666666.121035.peg.1552	100	hypothetical protein
214	2267	368	fig|6666666.120865.peg.2267	membrane protein, putative	bi	48	1553	fig|6666666.121035.peg.1553	100	membrane protein, putative
214	2268	327	fig|6666666.120865.peg.2268	Inner membrane protein YrbG, predicted calcium/sodium:proton antiporter	bi	48	1554	fig|6666666.121035.peg.1554	100	Inner membrane protein YrbG, predicted calcium/sodium:proton antiporter
214	2269	579	fig|6666666.120865.peg.2269	Acriflavin resistance protein	bi	48	1555	fig|6666666.121035.peg.1555	100	Acriflavin resistance protein
214	2270	438	fig|6666666.120865.peg.2270	Acriflavin resistance protein	uni	48	1555	fig|6666666.121035.peg.1555	100	Acriflavin resistance protein
215	2272	138	fig|6666666.120865.peg.2272	Ferric uptake regulation protein FUR	bi	62	2407	fig|6666666.121035.peg.2407	100	Ferric uptake regulation protein FUR
215	2273	449	fig|6666666.120865.peg.2273	Biotin carboxylase of acetyl-CoA carboxylase (EC 6.3.4.14)	bi	62	2408	fig|6666666.121035.peg.2408	100	Biotin carboxylase of acetyl-CoA carboxylase (EC 6.3.4.14)
215	2274	154	fig|6666666.120865.peg.2274	Biotin carboxyl carrier protein of acetyl-CoA carboxylase	bi	62	2409	fig|6666666.121035.peg.2409	100	Biotin carboxyl carrier protein of acetyl-CoA carboxylase
215	2277	336	fig|6666666.120865.peg.2277	FIG014328: hypothetical protein	bi	62	2413	fig|6666666.121035.peg.2413	100	FIG014328: hypothetical protein
215	2278	291	fig|6666666.120865.peg.2278	hypothetical protein	bi	62	2414	fig|6666666.121035.peg.2414	100	hypothetical protein
216	2280	558	fig|6666666.120865.peg.2280	Carbon starvation protein A	bi	69	2888	fig|6666666.121035.peg.2888	100	Carbon starvation protein A
216	2282	62	fig|6666666.120865.peg.2282	BarA-associated response regulator UvrY (= GacA = SirA)	bi	69	2889	fig|6666666.121035.peg.2889	100	BarA-associated response regulator UvrY (= GacA = SirA)
216	2283	608	fig|6666666.120865.peg.2283	Excinuclease ABC subunit C	bi	69	2890	fig|6666666.121035.peg.2890	100	Excinuclease ABC subunit C
216	2284	202	fig|6666666.120865.peg.2284	CDP-diacylglycerol--glycerol-3-phosphate 3-phosphatidyltransferase (EC 2.7.8.5)	bi	69	2891	fig|6666666.121035.peg.2891	100	CDP-diacylglycerol--glycerol-3-phosphate 3-phosphatidyltransferase (EC 2.7.8.5)
216	2285	1222	fig|6666666.120865.peg.2285	Signal transduction histidine kinase	bi	69	2892	fig|6666666.121035.peg.2892	100	Signal transduction histidine kinase
216	2287	161	fig|6666666.120865.peg.2287	two-component regulator	bi	69	2894	fig|6666666.121035.peg.2894	100	two-component regulator
216	2288	182	fig|6666666.120865.peg.2288	Chemotaxis response regulator protein-glutamate methylesterase CheB (EC 3.1.1.61)	bi	69	2895	fig|6666666.121035.peg.2895	100	Chemotaxis response regulator protein-glutamate methylesterase CheB (EC 3.1.1.61)
216	2289	379	fig|6666666.120865.peg.2289	Response regulator	bi	69	2896	fig|6666666.121035.peg.2896	100	Response regulator
216	2291	192	fig|6666666.120865.peg.2291	General secretion pathway protein E	bi	69	2897	fig|6666666.121035.peg.2897	100	General secretion pathway protein E
216	2292	407	fig|6666666.120865.peg.2292	General secretion pathway protein F	bi	69	2898	fig|6666666.121035.peg.2898	100	General secretion pathway protein F
216	2293	145	fig|6666666.120865.peg.2293	General secretion pathway protein G	bi	69	2899	fig|6666666.121035.peg.2899	100	General secretion pathway protein G
216	2295	134	fig|6666666.120865.peg.2295	General secretion pathway protein I	bi	69	2901	fig|6666666.121035.peg.2901	100	General secretion pathway protein I
216	2296	214	fig|6666666.120865.peg.2296	General secretion pathway protein J	bi	69	2902	fig|6666666.121035.peg.2902	100	General secretion pathway protein J
216	2297	346	fig|6666666.120865.peg.2297	General secretion pathway protein K	bi	69	2903	fig|6666666.121035.peg.2903	100	General secretion pathway protein K
216	2298	381	fig|6666666.120865.peg.2298	General secretion pathway protein L	bi	69	2904	fig|6666666.121035.peg.2904	100	General secretion pathway protein L
216	2299	171	fig|6666666.120865.peg.2299	General secretion pathway protein M	bi	69	2905	fig|6666666.121035.peg.2905	100	General secretion pathway protein M
217	2306	337	fig|6666666.120865.peg.2306	Poly(A) polymerase (EC 2.7.7.19)	bi	33	837	fig|6666666.121035.peg.837	100	Poly(A) polymerase (EC 2.7.7.19)
217	2308	234	fig|6666666.120865.peg.2308	Deoxyadenosine kinase (EC 2.7.1.76) / Deoxyguanosine kinase (EC 2.7.1.113)	bi	33	839	fig|6666666.121035.peg.839	100	Deoxyadenosine kinase (EC 2.7.1.76) / Deoxyguanosine kinase (EC 2.7.1.113)
217	2309	263	fig|6666666.120865.peg.2309	3-methyl-2-oxobutanoate hydroxymethyltransferase (EC 2.1.2.11)	bi	33	840	fig|6666666.121035.peg.840	100	3-methyl-2-oxobutanoate hydroxymethyltransferase (EC 2.1.2.11)
217	2310	286	fig|6666666.120865.peg.2310	Pantoate--beta-alanine ligase (EC 6.3.2.1)	bi	33	841	fig|6666666.121035.peg.841	100	Pantoate--beta-alanine ligase (EC 6.3.2.1)
217	2311	127	fig|6666666.120865.peg.2311	Aspartate 1-decarboxylase (EC 4.1.1.11)	bi	33	842	fig|6666666.121035.peg.842	100	Aspartate 1-decarboxylase (EC 4.1.1.11)
218	2313	344	fig|6666666.120865.peg.2313	Transcriptional regulator, AraC family	bi	66	2803	fig|6666666.121035.peg.2803	100	Transcriptional regulator, AraC family
218	2314	359	fig|6666666.120865.peg.2314	Geranylgeranyl diphosphate reductase (EC 1.3.1.83)	bi	66	2802	fig|6666666.121035.peg.2802	100	Geranylgeranyl diphosphate reductase (EC 1.3.1.83)
218	2315	193	fig|6666666.120865.peg.2315	hypothetical protein	bi	66	2800	fig|6666666.121035.peg.2800	100	hypothetical protein
218	2316	136	fig|6666666.120865.peg.2316	CBS domain protein	bi	66	2799	fig|6666666.121035.peg.2799	100	CBS domain protein
218	2317	72	fig|6666666.120865.peg.2317	hypothetical protein	bi	66	2798	fig|6666666.121035.peg.2798	100	hypothetical protein
218	2318	161	fig|6666666.120865.peg.2318	Ribonuclease E inhibitor RraA	bi	66	2797	fig|6666666.121035.peg.2797	100	Ribonuclease E inhibitor RraA
218	2319	218	fig|6666666.120865.peg.2319	Oxidoreductase (EC 1.1.1.-)	bi	66	2796	fig|6666666.121035.peg.2796	100	Oxidoreductase (EC 1.1.1.-)
218	2320	739	fig|6666666.120865.peg.2320	hypothetical protein	bi	66	2795	fig|6666666.121035.peg.2795	100	hypothetical protein
219	2322	316	fig|6666666.120865.peg.2322	Thioredoxin reductase (EC 1.8.1.9)	bi	69	2872	fig|6666666.121035.peg.2872	100	Thioredoxin reductase (EC 1.8.1.9)
219	2324	239	fig|6666666.120865.peg.2324	Leucyl/phenylalanyl-tRNA--protein transferase (EC 2.3.2.6)	bi	69	2870	fig|6666666.121035.peg.2870	100	Leucyl/phenylalanyl-tRNA--protein transferase (EC 2.3.2.6)
219	2325	73	fig|6666666.120865.peg.2325	Translation initiation factor 1	bi	69	2869	fig|6666666.121035.peg.2869	100	Translation initiation factor 1
220	2326	95	fig|6666666.120865.peg.2326	RNA-binding protein Hfq	bi	50	1617	fig|6666666.121035.peg.1617	100	RNA-binding protein Hfq
220	2327	318	fig|6666666.120865.peg.2327	tRNA delta(2)-isopentenylpyrophosphate transferase (EC 2.5.1.8)	bi	50	1618	fig|6666666.121035.peg.1618	100	tRNA delta(2)-isopentenylpyrophosphate transferase (EC 2.5.1.8)
220	2329	200	fig|6666666.120865.peg.2329	DNA mismatch repair protein MutL	bi	50	1619	fig|6666666.121035.peg.1619	100	DNA mismatch repair protein MutL
220	2331	143	fig|6666666.120865.peg.2331	ATPase YjeE, predicted to have essential role in cell wall biosynthesis	bi	50	1621	fig|6666666.121035.peg.1621	100	ATPase YjeE, predicted to have essential role in cell wall biosynthesis
220	2335	350	fig|6666666.120865.peg.2335	Ribosome small subunit-stimulated GTPase EngC	bi	50	1625	fig|6666666.121035.peg.1625	100	Ribosome small subunit-stimulated GTPase EngC
220	2337	288	fig|6666666.120865.peg.2337	Phosphatidylserine decarboxylase (EC 4.1.1.65)	bi	50	1627	fig|6666666.121035.peg.1627	100	Phosphatidylserine decarboxylase (EC 4.1.1.65)
221	2338	574	fig|6666666.120865.peg.2338	Cell division protein FtsI [Peptidoglycan synthetase] (EC 2.4.1.129)	bi	59	2022	fig|6666666.121035.peg.2022	100	Cell division protein FtsI [Peptidoglycan synthetase] (EC 2.4.1.129)
221	2339	89	fig|6666666.120865.peg.2339	Cell division protein FtsL	bi	59	2021	fig|6666666.121035.peg.2021	100	Cell division protein FtsL
221	2340	313	fig|6666666.120865.peg.2340	rRNA small subunit methyltransferase H	bi	59	2020	fig|6666666.121035.peg.2020	100	rRNA small subunit methyltransferase H
221	2341	147	fig|6666666.120865.peg.2341	Cell division protein MraZ	bi	59	2019	fig|6666666.121035.peg.2019	100	Cell division protein MraZ
221	2342	269	fig|6666666.120865.peg.2342	CDP-abequose synthase (Fragment)	bi	59	2018	fig|6666666.121035.peg.2018	100	CDP-abequose synthase (Fragment)
221	2343	277	fig|6666666.120865.peg.2343	rRNA small subunit methyltransferase I	bi	59	2017	fig|6666666.121035.peg.2017	100	rRNA small subunit methyltransferase I
221	2345	126	fig|6666666.120865.peg.2345	Predicted endonuclease distantly related to archaeal Holliday junction resolvase	bi	59	2015	fig|6666666.121035.peg.2015	100	Predicted endonuclease distantly related to archaeal Holliday junction resolvase
221	2346	196	fig|6666666.120865.peg.2346	Phosphoheptose isomerase (EC 5.3.1.-)	bi	59	2014	fig|6666666.121035.peg.2014	100	Phosphoheptose isomerase (EC 5.3.1.-)
221	2347	193	fig|6666666.120865.peg.2347	21 kDa hemolysin precursor	bi	59	2013	fig|6666666.121035.peg.2013	100	21 kDa hemolysin precursor
221	2348	134	fig|6666666.120865.peg.2348	Stringent starvation protein B	bi	59	2012	fig|6666666.121035.peg.2012	100	Stringent starvation protein B
221	2349	213	fig|6666666.120865.peg.2349	Stringent starvation protein A	bi	59	2011	fig|6666666.121035.peg.2011	100	Stringent starvation protein A
221	2351	219	fig|6666666.120865.peg.2351	ubiquinol cytochrome C oxidoreductase, cytochrome C1 subunit	bi	59	2010	fig|6666666.121035.peg.2010	100	ubiquinol cytochrome C oxidoreductase, cytochrome C1 subunit
221	2352	428	fig|6666666.120865.peg.2352	Ubiquinol--cytochrome c reductase, cytochrome B subunit (EC 1.10.2.2)	bi	59	2009	fig|6666666.121035.peg.2009	100	Ubiquinol--cytochrome c reductase, cytochrome B subunit (EC 1.10.2.2)
221	2353	196	fig|6666666.120865.peg.2353	Ubiquinol-cytochrome C reductase iron-sulfur subunit (EC 1.10.2.2)	bi	59	2008	fig|6666666.121035.peg.2008	100	Ubiquinol-cytochrome C reductase iron-sulfur subunit (EC 1.10.2.2)
222	2354	410	fig|6666666.120865.peg.2354	Na+/H+ antiporter NhaD type	bi	48	1467	fig|6666666.121035.peg.1467	100	Na+/H+ antiporter NhaD type
222	2355	171	fig|6666666.120865.peg.2355	Acetyltransferase (EC 2.3.1.-)	bi	48	1468	fig|6666666.121035.peg.1468	100	Acetyltransferase (EC 2.3.1.-)
222	2356	95	fig|6666666.120865.peg.2356	hypothetical protein	bi	48	1469	fig|6666666.121035.peg.1469	100	hypothetical protein
222	2357	104	fig|6666666.120865.peg.2357	hypothetical protein	bi	48	1470	fig|6666666.121035.peg.1470	100	hypothetical protein
222	2358	395	fig|6666666.120865.peg.2358	Outer membrane protein/protective antigen OMA87	bi	48	1471	fig|6666666.121035.peg.1471	100	Outer membrane protein/protective antigen OMA87
222	2362	255	fig|6666666.120865.peg.2362	hypothetical protein	bi	48	1474	fig|6666666.121035.peg.1474	100	hypothetical protein
223	2370	140	fig|6666666.120865.peg.2370	DNA polymerase III chi subunit (EC 2.7.7.7)	bi	53	1816	fig|6666666.121035.peg.1816	100	DNA polymerase III chi subunit (EC 2.7.7.7)
223	2371	490	fig|6666666.120865.peg.2371	Cytosol aminopeptidase PepA (EC 3.4.11.1)	bi	53	1817	fig|6666666.121035.peg.1817	100	Cytosol aminopeptidase PepA (EC 3.4.11.1)
223	2372	373	fig|6666666.120865.peg.2372	FIG000988: Predicted permease	bi	53	1818	fig|6666666.121035.peg.1818	100	FIG000988: Predicted permease
225	2375	262	fig|6666666.120865.peg.2375	COG1272: Predicted membrane protein hemolysin III homolog	bi	48	1559	fig|6666666.121035.peg.1559	100	COG1272: Predicted membrane protein hemolysin III homolog
225	2378	53	fig|6666666.120865.peg.2378	hypothetical protein	bi	48	1563	fig|6666666.121035.peg.1563	100	hypothetical protein
225	2379	159	fig|6666666.120865.peg.2379	Glutathione peroxidase family protein	bi	48	1564	fig|6666666.121035.peg.1564	100	Glutathione peroxidase family protein
225	2380	224	fig|6666666.120865.peg.2380	ThiJ/PfpI family protein	bi	48	1565	fig|6666666.121035.peg.1565	100	ThiJ/PfpI family protein
226	2382	273	fig|6666666.120865.peg.2382	short chain dehydrogenase	bi	62	2340	fig|6666666.121035.peg.2340	100	short chain dehydrogenase
226	2383	219	fig|6666666.120865.peg.2383	hypothetical protein	bi	62	2339	fig|6666666.121035.peg.2339	100	hypothetical protein
226	2384	226	fig|6666666.120865.peg.2384	Transcriptional regulator, TetR family	bi	62	2338	fig|6666666.121035.peg.2338	100	Transcriptional regulator, TetR family
226	2385	205	fig|6666666.120865.peg.2385	Transcriptional regulator, TetR family	bi	62	2337	fig|6666666.121035.peg.2337	100	Transcriptional regulator, TetR family
227	2387	438	fig|6666666.120865.peg.2387	Cell division trigger factor (EC 5.2.1.8)	bi	10	266	fig|6666666.121035.peg.266	100	Cell division trigger factor (EC 5.2.1.8)
227	2388	219	fig|6666666.120865.peg.2388	ATP-dependent Clp protease proteolytic subunit (EC 3.4.21.92)	bi	10	265	fig|6666666.121035.peg.265	100	ATP-dependent Clp protease proteolytic subunit (EC 3.4.21.92)
227	2389	427	fig|6666666.120865.peg.2389	ATP-dependent Clp protease ATP-binding subunit ClpX	bi	10	264	fig|6666666.121035.peg.264	100	ATP-dependent Clp protease ATP-binding subunit ClpX
228	2393	311	fig|6666666.120865.peg.2393	Cytochrome O ubiquinol oxidase subunit II (EC 1.10.3.-)	bi	62	2376	fig|6666666.121035.peg.2376	100	Cytochrome O ubiquinol oxidase subunit II (EC 1.10.3.-)
228	2394	436	fig|6666666.120865.peg.2394	MFS permease	bi	62	2375	fig|6666666.121035.peg.2375	100	MFS permease
228	2396	154	fig|6666666.120865.peg.2396	transcriptional regulator, HxlR family	bi	62	2373	fig|6666666.121035.peg.2373	100	transcriptional regulator, HxlR family
228	2399	106	fig|6666666.120865.peg.2399	HigA protein (antitoxin to HigB)	bi	62	2370	fig|6666666.121035.peg.2370	100	HigA protein (antitoxin to HigB)
228	2400	125	fig|6666666.120865.peg.2400	Probable lipoprotein nlpC precursor	bi	62	2369	fig|6666666.121035.peg.2369	100	Probable lipoprotein nlpC precursor
228	2401	208	fig|6666666.120865.peg.2401	Ribulose-phosphate 3-epimerase (EC 5.1.3.1)	bi	62	2368	fig|6666666.121035.peg.2368	100	Ribulose-phosphate 3-epimerase (EC 5.1.3.1)
229	2402	209	fig|6666666.120865.peg.2402	FIG160596: Signaling protein with membrane-bound sensor domain and GGDEF domain	bi	23	616	fig|6666666.121035.peg.616	100	FIG160596: Signaling protein with membrane-bound sensor domain and GGDEF domain
229	2403	345	fig|6666666.120865.peg.2403	Transcriptional regulator, AraC family	bi	23	615	fig|6666666.121035.peg.615	100	Transcriptional regulator, AraC family
229	2404	185	fig|6666666.120865.peg.2404	hypothetical protein	bi	23	614	fig|6666666.121035.peg.614	100	hypothetical protein
229	2405	146	fig|6666666.120865.peg.2405	Transcriptional regulator, MarR family	bi	23	613	fig|6666666.121035.peg.613	100	Transcriptional regulator, MarR family
229	2406	92	fig|6666666.120865.peg.2406	hypothetical protein	bi	23	612	fig|6666666.121035.peg.612	100	hypothetical protein
229	2407	205	fig|6666666.120865.peg.2407	putative membrane protein	bi	23	611	fig|6666666.121035.peg.611	100	putative membrane protein
229	2408	280	fig|6666666.120865.peg.2408	hypothetical protein	bi	23	610	fig|6666666.121035.peg.610	100	hypothetical protein
229	2409	179	fig|6666666.120865.peg.2409	nucleoprotein/polynucleotide-associated enzyme	bi	23	609	fig|6666666.121035.peg.609	100	nucleoprotein/polynucleotide-associated enzyme
229	2410	174	fig|6666666.120865.peg.2410	hypothetical protein	bi	23	608	fig|6666666.121035.peg.608	100	hypothetical protein
229	2411	247	fig|6666666.120865.peg.2411	hypothetical protein	bi	23	607	fig|6666666.121035.peg.607	100	hypothetical protein
229	2412	255	fig|6666666.120865.peg.2412	hypothetical protein	bi	23	606	fig|6666666.121035.peg.606	100	hypothetical protein
229	2413	294	fig|6666666.120865.peg.2413	Acyltransferase family protein	bi	23	605	fig|6666666.121035.peg.605	100	Acyltransferase family protein
229	2414	747	fig|6666666.120865.peg.2414	Topoisomerase IV subunit A (EC 5.99.1.-)	bi	23	604	fig|6666666.121035.peg.604	100	Topoisomerase IV subunit A (EC 5.99.1.-)
230	2417	246	fig|6666666.120865.peg.2417	Possible divergent polysaccharide deacetylase	bi	45	1421	fig|6666666.121035.peg.1421	100	Possible divergent polysaccharide deacetylase
230	2418	442	fig|6666666.120865.peg.2418	Carboxyl-terminal protease (EC 3.4.21.102)	bi	45	1422	fig|6666666.121035.peg.1422	100	Carboxyl-terminal protease (EC 3.4.21.102)
230	2419	384	fig|6666666.120865.peg.2419	Peptidase M23B precursor	bi	45	1423	fig|6666666.121035.peg.1423	100	Peptidase M23B precursor
230	2420	139	fig|6666666.120865.peg.2420	FIG136845: Rhodanese-related sulfurtransferase	bi	45	1424	fig|6666666.121035.peg.1424	100	FIG136845: Rhodanese-related sulfurtransferase
230	2421	89	fig|6666666.120865.peg.2421	Glutaredoxin 3 (Grx3)	bi	45	1425	fig|6666666.121035.peg.1425	100	Glutaredoxin 3 (Grx3)
230	2422	158	fig|6666666.120865.peg.2422	Protein export cytoplasm chaperone protein (SecB, maintains protein to be exported in unfolded state)	bi	45	1426	fig|6666666.121035.peg.1426	100	Protein export cytoplasm chaperone protein (SecB, maintains protein to be exported in unfolded state)
230	2423	157	fig|6666666.120865.peg.2423	tRNA (cytosine34-2'-O-)-methyltransferase (EC 2.1.1.-)	bi	64	2589	fig|6666666.121035.peg.2589	100	tRNA (cytosine34-2'-O-)-methyltransferase (EC 2.1.1.-)
230	2424	107	fig|6666666.120865.peg.2424	putative lipoprotein	bi	64	2590	fig|6666666.121035.peg.2590	100	putative lipoprotein
230	2426	603	fig|6666666.120865.peg.2426	GTP-binding protein TypA/BipA	bi	64	2592	fig|6666666.121035.peg.2592	100	GTP-binding protein TypA/BipA
230	2427	199	fig|6666666.120865.peg.2427	FIG008443: hypothetical protein	bi	64	2593	fig|6666666.121035.peg.2593	100	FIG008443: hypothetical protein
230	2428	512	fig|6666666.120865.peg.2428	FIG139976: hypothetical protein	bi	64	2594	fig|6666666.121035.peg.2594	100	FIG139976: hypothetical protein
230	2429	332	fig|6666666.120865.peg.2429	FIG002781: Alpha-L-glutamate ligase family protein	bi	64	2595	fig|6666666.121035.peg.2595	100	FIG002781: Alpha-L-glutamate ligase family protein
230	2431	362	fig|6666666.120865.peg.2431	tRNA (5-methylaminomethyl-2-thiouridylate)-methyltransferase (EC 2.1.1.61)	bi	64	2597	fig|6666666.121035.peg.2597	100	tRNA (5-methylaminomethyl-2-thiouridylate)-methyltransferase (EC 2.1.1.61)
230	2432	90	fig|6666666.120865.peg.2432	tRNA 5-methylaminomethyl-2-thiouridine synthase TusA	bi	64	2598	fig|6666666.121035.peg.2598	100	tRNA 5-methylaminomethyl-2-thiouridine synthase TusA
230	2433	469	fig|6666666.120865.peg.2433	Glutamine synthetase type I (EC 6.3.1.2)	bi	64	2599	fig|6666666.121035.peg.2599	100	Glutamine synthetase type I (EC 6.3.1.2)
230	2434	56	fig|6666666.120865.peg.2434	hypothetical protein	bi	64	2600	fig|6666666.121035.peg.2600	100	hypothetical protein
230	2436	360	fig|6666666.120865.peg.2436	Nitrogen regulation protein NR(II) (EC 2.7.3.-)	bi	64	2601	fig|6666666.121035.peg.2601	100	Nitrogen regulation protein NR(II) (EC 2.7.3.-)
230	2437	478	fig|6666666.120865.peg.2437	Nitrogen regulation protein NR(I)	bi	64	2602	fig|6666666.121035.peg.2602	100	Nitrogen regulation protein NR(I)
230	2438	153	fig|6666666.120865.peg.2438	hypothetical protein	bi	33	849	fig|6666666.121035.peg.849	100	hypothetical protein
230	2439	259	fig|6666666.120865.peg.2439	Proline iminopeptidase (EC 3.4.11.5)	bi	33	848	fig|6666666.121035.peg.848	100	Proline iminopeptidase (EC 3.4.11.5)
230	2440	146	fig|6666666.120865.peg.2440	D-tyrosyl-tRNA(Tyr) deacylase	bi	33	847	fig|6666666.121035.peg.847	100	D-tyrosyl-tRNA(Tyr) deacylase
230	2441	161	fig|6666666.120865.peg.2441	hypothetical protein	bi	33	846	fig|6666666.121035.peg.846	100	hypothetical protein
230	2442	621	fig|6666666.120865.peg.2442	putative outermembrane protein	bi	33	845	fig|6666666.121035.peg.845	100	putative outermembrane protein
230	2443	316	fig|6666666.120865.peg.2443	Hydrolase of the alpha/beta superfamily in cluster with COG2110	bi	33	844	fig|6666666.121035.peg.844	100	Hydrolase of the alpha/beta superfamily in cluster with COG2110
231	2445	43	fig|6666666.120865.peg.2445	hypothetical protein	bi	70	3060	fig|6666666.121035.peg.3060	100	hypothetical protein
231	2446	144	fig|6666666.120865.peg.2446	Mg(2+) transport ATPase protein C	bi	70	3059	fig|6666666.121035.peg.3059	100	Mg(2+) transport ATPase protein C
231	2450	215	fig|6666666.120865.peg.2450	Transcriptional regulator, TetR family	bi	70	3055	fig|6666666.121035.peg.3055	100	Transcriptional regulator, TetR family
231	2451	565	fig|6666666.120865.peg.2451	Acyl-CoA dehydrogenase (EC 1.3.99.3)	bi	70	3054	fig|6666666.121035.peg.3054	100	Acyl-CoA dehydrogenase (EC 1.3.99.3)
231	2452	249	fig|6666666.120865.peg.2452	Chromosome partitioning protein ParA	bi	70	3053	fig|6666666.121035.peg.3053	100	Chromosome partitioning protein ParA
231	2453	344	fig|6666666.120865.peg.2453	hypothetical protein	bi	70	3052	fig|6666666.121035.peg.3052	100	hypothetical protein
231	2455	136	fig|6666666.120865.peg.2455	hypothetical protein	bi	70	3050	fig|6666666.121035.peg.3050	100	hypothetical protein
231	2457	581	fig|6666666.120865.peg.2457	Outer membrane protein	bi	70	3048	fig|6666666.121035.peg.3048	100	Outer membrane protein
231	2458	193	fig|6666666.120865.peg.2458	Dna binding response regulator PrrA (RegA)	bi	70	3047	fig|6666666.121035.peg.3047	100	Dna binding response regulator PrrA (RegA)
231	2459	154	fig|6666666.120865.peg.2459	probable two-component sensor	bi	70	3046	fig|6666666.121035.peg.3046	100	probable two-component sensor
233	2464	256	fig|6666666.120865.peg.2464	Amino acid ABC transporter, amino acid-binding/permease protein	bi	40	1005	fig|6666666.121035.peg.1005	100	amino acid ABC transporter, amino acid-binding/permease protein
233	2465	42	fig|6666666.120865.peg.2465	hypothetical protein	bi	40	1006	fig|6666666.121035.peg.1006	100	hypothetical protein
233	2467	77	fig|6666666.120865.peg.2467	hypothetical protein	bi	40	1008	fig|6666666.121035.peg.1008	100	hypothetical protein
233	2468	217	fig|6666666.120865.peg.2468	hypothetical protein	bi	40	1009	fig|6666666.121035.peg.1009	100	hypothetical protein
233	2471	121	fig|6666666.120865.peg.2471	hypothetical protein	bi	40	1011	fig|6666666.121035.peg.1011	100	hypothetical protein
233	2472	154	fig|6666666.120865.peg.2472	hypothetical protein	bi	40	1012	fig|6666666.121035.peg.1012	100	hypothetical protein
233	2474	57	fig|6666666.120865.peg.2474	hypothetical protein	bi	40	1013	fig|6666666.121035.peg.1013	100	hypothetical protein
234	2479	516	fig|6666666.120865.peg.2479	hypothetical protein	bi	60	2054	fig|6666666.121035.peg.2054	100	hypothetical protein
234	2480	577	fig|6666666.120865.peg.2480	hypothetical protein	bi	60	2055	fig|6666666.121035.peg.2055	100	hypothetical protein
234	2481	214	fig|6666666.120865.peg.2481	two component transcriptional regulator, LuxR family	bi	60	2056	fig|6666666.121035.peg.2056	100	two component transcriptional regulator, LuxR family
234	2482	210	fig|6666666.120865.peg.2482	Pyridoxamine 5'-phosphate oxidase (EC 1.4.3.5)	bi	60	2057	fig|6666666.121035.peg.2057	100	Pyridoxamine 5'-phosphate oxidase (EC 1.4.3.5)
234	2483	188	fig|6666666.120865.peg.2483	Cation transport protein chaC	bi	60	2058	fig|6666666.121035.peg.2058	100	Cation transport protein chaC
234	2484	147	fig|6666666.120865.peg.2484	UPF0225 protein YchJ	bi	60	2059	fig|6666666.121035.peg.2059	100	UPF0225 protein YchJ
235	2488	41	fig|6666666.120865.peg.2488	hypothetical protein	bi	40	998	fig|6666666.121035.peg.998	100	hypothetical protein
235	2489	196	fig|6666666.120865.peg.2489	Phospholipase D/Transphosphatidylase	bi	40	999	fig|6666666.121035.peg.999	100	Phospholipase D/Transphosphatidylase
235	2491	164	fig|6666666.120865.peg.2491	Phosphoribosylaminoimidazole carboxylase catalytic subunit (EC 4.1.1.21)	bi	40	1001	fig|6666666.121035.peg.1001	100	Phosphoribosylaminoimidazole carboxylase catalytic subunit (EC 4.1.1.21)
236	2493	136	fig|6666666.120865.peg.2493	hypothetical protein	bi	10	341	fig|6666666.121035.peg.341	100	hypothetical protein
236	2495	293	fig|6666666.120865.peg.2495	2-hydroxy-3-oxopropionate reductase (EC 1.1.1.60)	bi	10	339	fig|6666666.121035.peg.339	100	2-hydroxy-3-oxopropionate reductase (EC 1.1.1.60)
236	2497	428	fig|6666666.120865.peg.2497	Citrate synthase (si) (EC 2.3.3.1)	bi	10	337	fig|6666666.121035.peg.337	100	Citrate synthase (si) (EC 2.3.3.1)
237	2498	443	fig|6666666.120865.peg.2498	S-adenosylhomocysteine deaminase (EC 3.5.4.28); Methylthioadenosine deaminase	bi	13	457	fig|6666666.121035.peg.457	100	S-adenosylhomocysteine deaminase (EC 3.5.4.28); Methylthioadenosine deaminase
237	2499	240	fig|6666666.120865.peg.2499	3-demethylubiquinone-9 3-methyltransferase (EC 2.1.1.64)	bi	13	456	fig|6666666.121035.peg.456	100	3-demethylubiquinone-9 3-methyltransferase (EC 2.1.1.64)
237	2500	42	fig|6666666.120865.peg.2500	Similar to phosphoglycolate phosphatase, clustered with ubiquinone biosynthesis SAM-dependent O-methyltransferase	bi	4	208	fig|6666666.121035.peg.208	100	Similar to phosphoglycolate phosphatase, clustered with ubiquinone biosynthesis SAM-dependent O-methyltransferase
237	2501	256	fig|6666666.120865.peg.2501	Putative oxidoreductase	bi	15	466	fig|6666666.121035.peg.466	100	Putative oxidoreductase
237	2502	388	fig|6666666.120865.peg.2502	hypothetical protein	bi	15	465	fig|6666666.121035.peg.465	100	hypothetical protein
237	2503	357	fig|6666666.120865.peg.2503	hypothetical protein	bi	15	464	fig|6666666.121035.peg.464	100	hypothetical protein
237	2504	392	fig|6666666.120865.peg.2504	hypothetical protein	bi	15	463	fig|6666666.121035.peg.463	100	hypothetical protein
237	2505	454	fig|6666666.120865.peg.2505	Ubiquinone biosynthesis monooxygenase UbiB	bi	56	1894	fig|6666666.121035.peg.1894	100	Ubiquinone biosynthesis monooxygenase UbiB
237	2506	343	fig|6666666.120865.peg.2506	hypothetical protein	bi	56	1895	fig|6666666.121035.peg.1895	100	hypothetical protein
238	2510	63	fig|6666666.120865.peg.2510	FIG002473: Protein YcaR in KDO2-Lipid A biosynthesis cluster	bi	72	3186	fig|6666666.121035.peg.3186	100	FIG002473: Protein YcaR in KDO2-Lipid A biosynthesis cluster
238	2512	497	fig|6666666.120865.peg.2512	hypothetical protein	bi	72	3184	fig|6666666.121035.peg.3184	100	hypothetical protein
238	2513	104	fig|6666666.120865.peg.2513	FIG039061: hypothetical protein related to heme utilization	bi	72	3183	fig|6666666.121035.peg.3183	100	FIG039061: hypothetical protein related to heme utilization
240	2518	139	fig|6666666.120865.peg.2518	NADPH-dependent glyceraldehyde-3-phosphate dehydrogenase (EC 1.2.1.13)	bi	24	643	fig|6666666.121035.peg.643	100	NADPH-dependent glyceraldehyde-3-phosphate dehydrogenase (EC 1.2.1.13)
240	2519	449	fig|6666666.120865.peg.2519	Na(+)-translocating NADH-quinone reductase subunit A (EC 1.6.5.-)	bi	24	644	fig|6666666.121035.peg.644	100	Na(+)-translocating NADH-quinone reductase subunit A (EC 1.6.5.-)
240	2520	420	fig|6666666.120865.peg.2520	Na(+)-translocating NADH-quinone reductase subunit B (EC 1.6.5.-)	bi	24	645	fig|6666666.121035.peg.645	100	Na(+)-translocating NADH-quinone reductase subunit B (EC 1.6.5.-)
240	2521	277	fig|6666666.120865.peg.2521	Na(+)-translocating NADH-quinone reductase subunit C (EC 1.6.5.-)	bi	24	646	fig|6666666.121035.peg.646	100	Na(+)-translocating NADH-quinone reductase subunit C (EC 1.6.5.-)
240	2522	222	fig|6666666.120865.peg.2522	Na(+)-translocating NADH-quinone reductase subunit D (EC 1.6.5.-)	bi	24	647	fig|6666666.121035.peg.647	100	Na(+)-translocating NADH-quinone reductase subunit D (EC 1.6.5.-)
240	2523	207	fig|6666666.120865.peg.2523	Na(+)-translocating NADH-quinone reductase subunit E (EC 1.6.5.-)	bi	24	648	fig|6666666.121035.peg.648	100	Na(+)-translocating NADH-quinone reductase subunit E (EC 1.6.5.-)
240	2524	410	fig|6666666.120865.peg.2524	Na(+)-translocating NADH-quinone reductase subunit F (EC 1.6.5.-)	bi	24	649	fig|6666666.121035.peg.649	100	Na(+)-translocating NADH-quinone reductase subunit F (EC 1.6.5.-)
240	2526	79	fig|6666666.120865.peg.2526	probable exported protein YPO3233	bi	24	651	fig|6666666.121035.peg.651	100	probable exported protein YPO3233
240	2531	292	fig|6666666.120865.peg.2531	Phosphonate ABC transporter phosphate-binding periplasmic component (TC 3.A.1.9.1)	bi	41	1359	fig|6666666.121035.peg.1359	100	Phosphonate ABC transporter phosphate-binding periplasmic component (TC 3.A.1.9.1)
241	2533	400	fig|6666666.120865.peg.2533	Butyryl-CoA dehydrogenase (EC 1.3.99.2)	bi	48	1528	fig|6666666.121035.peg.1528	100	Butyryl-CoA dehydrogenase (EC 1.3.99.2)
241	2534	252	fig|6666666.120865.peg.2534	3-oxoacyl-[acyl-carrier protein] reductase (EC 1.1.1.100)	bi	48	1529	fig|6666666.121035.peg.1529	100	3-oxoacyl-[acyl-carrier protein] reductase (EC 1.1.1.100)
241	2535	163	fig|6666666.120865.peg.2535	Putative Nudix hydrolase YfcD (EC 3.6.-.-)	bi	48	1530	fig|6666666.121035.peg.1530	100	Putative Nudix hydrolase YfcD (EC 3.6.-.-)
241	2537	355	fig|6666666.120865.peg.2537	Fatty acid desaturase	bi	48	1532	fig|6666666.121035.peg.1532	100	Fatty acid desaturase
241	2538	230	fig|6666666.120865.peg.2538	Ribosomal small subunit pseudouridine synthase A (EC 4.2.1.70)	bi	48	1533	fig|6666666.121035.peg.1533	100	Ribosomal small subunit pseudouridine synthase A (EC 4.2.1.70)
242	2543	214	fig|6666666.120865.peg.2543	ATP phosphoribosyltransferase (EC 2.4.2.17)	bi	59	1990	fig|6666666.121035.peg.1990	100	ATP phosphoribosyltransferase (EC 2.4.2.17)
242	2545	248	fig|6666666.120865.peg.2545	UDP-N-acetylglucosamine 1-carboxyvinyltransferase (EC 2.5.1.7)	bi	59	1989	fig|6666666.121035.peg.1989	100	UDP-N-acetylglucosamine 1-carboxyvinyltransferase (EC 2.5.1.7)
242	2546	85	fig|6666666.120865.peg.2546	YrbA protein	bi	59	1988	fig|6666666.121035.peg.1988	100	YrbA protein
242	2547	214	fig|6666666.120865.peg.2547	Uncharacterized ABC transporter, auxiliary component YrbC	bi	59	1987	fig|6666666.121035.peg.1987	100	Uncharacterized ABC transporter, auxiliary component YrbC
242	2548	323	fig|6666666.120865.peg.2548	Arabinose 5-phosphate isomerase (EC 5.3.1.13)	bi	59	1986	fig|6666666.121035.peg.1986	100	Arabinose 5-phosphate isomerase (EC 5.3.1.13)
242	2549	166	fig|6666666.120865.peg.2549	3-deoxy-D-manno-octulosonate 8-phosphate phosphatase (EC 3.1.3.45)	bi	59	1985	fig|6666666.121035.peg.1985	100	3-deoxy-D-manno-octulosonate 8-phosphate phosphatase (EC 3.1.3.45)
242	2550	186	fig|6666666.120865.peg.2550	Uncharacterized protein YrbK clustered with lipopolysaccharide transporters	bi	59	1984	fig|6666666.121035.peg.1984	100	Uncharacterized protein YrbK clustered with lipopolysaccharide transporters
242	2551	171	fig|6666666.120865.peg.2551	LptA, protein essential for LPS transport across the periplasm	bi	59	1983	fig|6666666.121035.peg.1983	100	LptA, protein essential for LPS transport across the periplasm
242	2552	242	fig|6666666.120865.peg.2552	Lipopolysaccharide ABC transporter, ATP-binding protein LptB	bi	59	1982	fig|6666666.121035.peg.1982	100	Lipopolysaccharide ABC transporter, ATP-binding protein LptB
242	2553	484	fig|6666666.120865.peg.2553	RNA polymerase sigma-54 factor RpoN	bi	59	1981	fig|6666666.121035.peg.1981	100	RNA polymerase sigma-54 factor RpoN
242	2554	100	fig|6666666.120865.peg.2554	Ribosome hibernation protein YhbH	bi	59	1980	fig|6666666.121035.peg.1980	100	Ribosome hibernation protein YhbH
242	2555	143	fig|6666666.120865.peg.2555	PTS IIA-like nitrogen-regulatory protein PtsN	bi	59	1979	fig|6666666.121035.peg.1979	100	PTS IIA-like nitrogen-regulatory protein PtsN
242	2556	286	fig|6666666.120865.peg.2556	FIG000506: Predicted P-loop-containing kinase	bi	59	1978	fig|6666666.121035.peg.1978	100	FIG000506: Predicted P-loop-containing kinase
242	2557	90	fig|6666666.120865.peg.2557	Phosphocarrier protein, nitrogen regulation associated	bi	59	1977	fig|6666666.121035.peg.1977	100	Phosphocarrier protein, nitrogen regulation associated
242	2558	455	fig|6666666.120865.peg.2558	Magnesium transporter	bi	59	1976	fig|6666666.121035.peg.1976	100	Magnesium transporter
242	2560	452	fig|6666666.120865.peg.2560	TldE/PmbA protein, part of proposed TldE/TldD proteolytic complex (PMID 12029038)	bi	59	1974	fig|6666666.121035.peg.1974	100	TldE/PmbA protein, part of proposed TldE/TldD proteolytic complex (PMID 12029038)
242	2561	180	fig|6666666.120865.peg.2561	FIG138315: Putative alpha helix protein	bi	59	1973	fig|6666666.121035.peg.1973	100	FIG138315: Putative alpha helix protein
242	2563	154	fig|6666666.120865.peg.2563	transcriptional regulator, Crp/Fnr family	bi	59	1971	fig|6666666.121035.peg.1971	100	transcriptional regulator, Crp/Fnr family
242	2564	479	fig|6666666.120865.peg.2564	TldD protein, part of proposed TldE/TldD proteolytic complex (PMID 12029038)	bi	59	1970	fig|6666666.121035.peg.1970	100	TldD protein, part of proposed TldE/TldD proteolytic complex (PMID 12029038)
242	2565	282	fig|6666666.120865.peg.2565	FIG003879: Predicted amidohydrolase	bi	59	1969	fig|6666666.121035.peg.1969	100	FIG003879: Predicted amidohydrolase
242	2566	1280	fig|6666666.120865.peg.2566	FIG005080: Possible exported protein	bi	59	1968	fig|6666666.121035.peg.1968	100	FIG005080: Possible exported protein
242	2567	201	fig|6666666.120865.peg.2567	Septum formation protein Maf	bi	52	1795	fig|6666666.121035.peg.1795	100	Septum formation protein Maf
242	2568	164	fig|6666666.120865.peg.2568	Rod shape-determining protein MreD	bi	52	1796	fig|6666666.121035.peg.1796	100	Rod shape-determining protein MreD
242	2569	283	fig|6666666.120865.peg.2569	Rod shape-determining protein MreC	bi	52	1797	fig|6666666.121035.peg.1797	100	Rod shape-determining protein MreC
242	2570	348	fig|6666666.120865.peg.2570	Rod shape-determining protein MreB	bi	52	1798	fig|6666666.121035.peg.1798	100	Rod shape-determining protein MreB
242	2571	57	fig|6666666.120865.peg.2571	hypothetical protein	bi	52	1799	fig|6666666.121035.peg.1799	100	hypothetical protein
242	2572	96	fig|6666666.120865.peg.2572	Aspartyl-tRNA(Asn) amidotransferase subunit C (EC 6.3.5.6) @ Glutamyl-tRNA(Gln) amidotransferase subunit C (EC 6.3.5.7)	bi	52	1800	fig|6666666.121035.peg.1800	100	Aspartyl-tRNA(Asn) amidotransferase subunit C (EC 6.3.5.6) @ Glutamyl-tRNA(Gln) amidotransferase subunit C (EC 6.3.5.7)
242	2573	491	fig|6666666.120865.peg.2573	Aspartyl-tRNA(Asn) amidotransferase subunit A (EC 6.3.5.6) @ Glutamyl-tRNA(Gln) amidotransferase subunit A (EC 6.3.5.7)	bi	52	1801	fig|6666666.121035.peg.1801	100	Aspartyl-tRNA(Asn) amidotransferase subunit A (EC 6.3.5.6) @ Glutamyl-tRNA(Gln) amidotransferase subunit A (EC 6.3.5.7)
242	2574	294	fig|6666666.120865.peg.2574	Aspartyl-tRNA(Asn) amidotransferase subunit B (EC 6.3.5.6) @ Glutamyl-tRNA(Gln) amidotransferase subunit B (EC 6.3.5.7)	bi	52	1802	fig|6666666.121035.peg.1802	100	Aspartyl-tRNA(Asn) amidotransferase subunit B (EC 6.3.5.6) @ Glutamyl-tRNA(Gln) amidotransferase subunit B (EC 6.3.5.7)
243	2576	58	fig|6666666.120865.peg.2576	hypothetical protein	bi	50	1607	fig|6666666.121035.peg.1607	100	hypothetical protein
243	2578	431	fig|6666666.120865.peg.2578	Adenylosuccinate synthetase (EC 6.3.4.4)	bi	50	1605	fig|6666666.121035.peg.1605	100	Adenylosuccinate synthetase (EC 6.3.4.4)
243	2579	520	fig|6666666.120865.peg.2579	Alkaline phosphatase (EC 3.1.3.1)	bi	50	1604	fig|6666666.121035.peg.1604	100	Alkaline phosphatase (EC 3.1.3.1)
243	2582	82	fig|6666666.120865.peg.2582	hypothetical protein	bi	50	1601	fig|6666666.121035.peg.1601	100	hypothetical protein
244	2597	132	fig|6666666.120865.peg.2597	cytosolic long-chain acyl-CoA thioester hydrolase family protein	bi	40	1086	fig|6666666.121035.peg.1086	100	cytosolic long-chain acyl-CoA thioester hydrolase family protein
244	2599	182	fig|6666666.120865.peg.2599	TRAP dicarboxylate transporter, DctQ subunit, unknown substrate 6	bi	40	1084	fig|6666666.121035.peg.1084	100	TRAP dicarboxylate transporter, DctQ subunit, unknown substrate 6
244	2600	355	fig|6666666.120865.peg.2600	Phosphate ABC transporter, periplasmic phosphate-binding protein PstS (TC 3.A.1.7.1)	bi	40	1083	fig|6666666.121035.peg.1083	100	Phosphate ABC transporter, periplasmic phosphate-binding protein PstS (TC 3.A.1.7.1)
244	2601	463	fig|6666666.120865.peg.2601	Phosphate transport system permease protein PstC (TC 3.A.1.7.1)	bi	40	1082	fig|6666666.121035.peg.1082	100	Phosphate transport system permease protein PstC (TC 3.A.1.7.1)
244	2602	423	fig|6666666.120865.peg.2602	Phosphate transport system permease protein PstA (TC 3.A.1.7.1)	bi	40	1081	fig|6666666.121035.peg.1081	100	Phosphate transport system permease protein PstA (TC 3.A.1.7.1)
244	2603	201	fig|6666666.120865.peg.2603	Phosphate transport ATP-binding protein PstB (TC 3.A.1.7.1)	bi	40	1080	fig|6666666.121035.peg.1080	100	Phosphate transport ATP-binding protein PstB (TC 3.A.1.7.1)
244	2604	238	fig|6666666.120865.peg.2604	Phosphate transport system regulatory protein PhoU	bi	40	1079	fig|6666666.121035.peg.1079	100	Phosphate transport system regulatory protein PhoU
245	2605	151	fig|6666666.120865.peg.2605	ATP synthase, I subunit( EC:3.6.3.14 )	bi	40	1143	fig|6666666.121035.peg.1143	100	ATP synthase, I subunit( EC:3.6.3.14 )
245	2606	266	fig|6666666.120865.peg.2606	Chromosome (plasmid) partitioning protein ParA / Sporulation initiation inhibitor protein Soj	bi	40	1145	fig|6666666.121035.peg.1145	100	Chromosome (plasmid) partitioning protein ParA / Sporulation initiation inhibitor protein Soj
245	2607	209	fig|6666666.120865.peg.2607	rRNA small subunit 7-methylguanosine (m7G) methyltransferase GidB	bi	40	1146	fig|6666666.121035.peg.1146	100	rRNA small subunit 7-methylguanosine (m7G) methyltransferase GidB
245	2608	632	fig|6666666.120865.peg.2608	tRNA uridine 5-carboxymethylaminomethyl modification enzyme GidA	bi	40	1147	fig|6666666.121035.peg.1147	100	tRNA uridine 5-carboxymethylaminomethyl modification enzyme GidA
245	2609	567	fig|6666666.120865.peg.2609	Cell volume regulation protein A	bi	40	1148	fig|6666666.121035.peg.1148	100	Cell volume regulation protein A
245	2610	270	fig|6666666.120865.peg.2610	short-chain dehydrogenase/reductase SDR	bi	40	1149	fig|6666666.121035.peg.1149	100	short-chain dehydrogenase/reductase SDR
245	2613	533	fig|6666666.120865.peg.2613	Isocitrate lyase (EC 4.1.3.1)	bi	40	1151	fig|6666666.121035.peg.1151	100	Isocitrate lyase (EC 4.1.3.1)
245	2616	63	fig|6666666.120865.peg.2616	Cold shock protein CspA	bi	40	1154	fig|6666666.121035.peg.1154	100	Cold shock protein CspA
246	2617	371	fig|6666666.120865.peg.2617	Biosynthetic Aromatic amino acid aminotransferase beta (EC 2.6.1.57)	bi	34	863	fig|6666666.121035.peg.863	100	Biosynthetic Aromatic amino acid aminotransferase beta (EC 2.6.1.57)
246	2618	361	fig|6666666.120865.peg.2618	Chorismate mutase I (EC 5.4.99.5) / Prephenate dehydratase (EC 4.2.1.51)	bi	34	864	fig|6666666.121035.peg.864	100	Chorismate mutase I (EC 5.4.99.5) / Prephenate dehydratase (EC 4.2.1.51)
246	2619	189	fig|6666666.120865.peg.2619	Phosphoserine aminotransferase (EC 2.6.1.52)	bi	34	865	fig|6666666.121035.peg.865	100	Phosphoserine aminotransferase (EC 2.6.1.52)
247	2622	216	fig|6666666.120865.peg.2622	FIG00955735: hypothetical protein	bi	10	246	fig|6666666.121035.peg.246	100	FIG00955735: hypothetical protein
247	2623	342	fig|6666666.120865.peg.2623	Peptidase, U7 family	bi	10	245	fig|6666666.121035.peg.245	100	Peptidase, U7 family
247	2624	330	fig|6666666.120865.peg.2624	Alcohol dehydrogenase (EC 1.1.1.1)	bi	10	244	fig|6666666.121035.peg.244	100	Alcohol dehydrogenase (EC 1.1.1.1)
247	2625	319	fig|6666666.120865.peg.2625	Magnesium and cobalt transport protein CorA	bi	10	243	fig|6666666.121035.peg.243	100	Magnesium and cobalt transport protein CorA
247	2626	163	fig|6666666.120865.peg.2626	Oxidoreductase probably involved in sulfite reduction	bi	10	242	fig|6666666.121035.peg.242	100	Oxidoreductase probably involved in sulfite reduction
247	2628	77	fig|6666666.120865.peg.2628	hypothetical protein	bi	10	240	fig|6666666.121035.peg.240	100	hypothetical protein
247	2629	198	fig|6666666.120865.peg.2629	NfuA Fe-S protein maturation	bi	10	239	fig|6666666.121035.peg.239	100	NfuA Fe-S protein maturation
247	2630	263	fig|6666666.120865.peg.2630	Zn-dependent protease with chaperone function PA4632	bi	10	238	fig|6666666.121035.peg.238	100	Zn-dependent protease with chaperone function PA4632
248	2634	125	fig|6666666.120865.peg.2634	hypothetical protein	bi	66	2660	fig|6666666.121035.peg.2660	100	hypothetical protein
248	2635	511	fig|6666666.120865.peg.2635	Carbon-nitrogen hydrolase	bi	66	2661	fig|6666666.121035.peg.2661	100	Carbon-nitrogen hydrolase
248	2637	133	fig|6666666.120865.peg.2637	hypothetical protein	bi	66	2663	fig|6666666.121035.peg.2663	100	hypothetical protein
248	2640	106	fig|6666666.120865.peg.2640	Gfa-like protein	bi	66	2666	fig|6666666.121035.peg.2666	100	Gfa-like protein
248	2641	119	fig|6666666.120865.peg.2641	hypothetical protein	bi	66	2667	fig|6666666.121035.peg.2667	100	hypothetical protein
248	2645	448	fig|6666666.120865.peg.2645	Phytoene desaturase, pro-zeta-carotene producing (EC 1.-.-.-)	bi	66	2670	fig|6666666.121035.peg.2670	100	Phytoene desaturase, pro-zeta-carotene producing (EC 1.-.-.-)
248	2646	54	fig|6666666.120865.peg.2646	hypothetical protein	bi	66	2671	fig|6666666.121035.peg.2671	100	hypothetical protein
249	2649	201	fig|6666666.120865.peg.2649	Cell division protein DivIC (FtsB), stabilizes FtsL against RasP cleavage	bi	10	391	fig|6666666.121035.peg.391	100	Cell division protein DivIC (FtsB), stabilizes FtsL against RasP cleavage
249	2652	437	fig|6666666.120865.peg.2652	FIG00955538: hypothetical protein	bi	10	389	fig|6666666.121035.peg.389	100	FIG00955538: hypothetical protein
249	2660	89	fig|6666666.120865.peg.2660	Acylphosphate phosphohydrolase (EC 3.6.1.7), putative	bi	10	381	fig|6666666.121035.peg.381	100	Acylphosphate phosphohydrolase (EC 3.6.1.7), putative
249	2662	116	fig|6666666.120865.peg.2662	Epoxide hydrolase (EC 3.3.2.9)	bi	10	380	fig|6666666.121035.peg.380	100	Epoxide hydrolase (EC 3.3.2.9)
250	2663	263	fig|6666666.120865.peg.2663	hypothetical protein	bi	72	3316	fig|6666666.121035.peg.3316	100	hypothetical protein
251	2668	67	fig|6666666.120865.peg.2668	hypothetical protein	bi	60	2172	fig|6666666.121035.peg.2172	100	hypothetical protein
251	2669	127	fig|6666666.120865.peg.2669	hypothetical protein	bi	60	2170	fig|6666666.121035.peg.2170	100	hypothetical protein
251	2670	122	fig|6666666.120865.peg.2670	hypothetical protein	bi	60	2169	fig|6666666.121035.peg.2169	100	hypothetical protein
251	2673	168	fig|6666666.120865.peg.2673	Alcohol dehydrogenase (EC 1.1.1.1)	uni	60	2166	fig|6666666.121035.peg.2166	100	Alcohol dehydrogenase (EC 1.1.1.1)
251	2674	168	fig|6666666.120865.peg.2674	Alcohol dehydrogenase (EC 1.1.1.1)	bi	60	2166	fig|6666666.121035.peg.2166	100	Alcohol dehydrogenase (EC 1.1.1.1)
251	2679	212	fig|6666666.120865.peg.2679	Transcriptional regulator, TetR family	bi	60	2163	fig|6666666.121035.peg.2163	100	Transcriptional regulator, TetR family
251	2680	534	fig|6666666.120865.peg.2680	Choline dehydrogenase (EC 1.1.99.1)	bi	60	2162	fig|6666666.121035.peg.2162	100	Choline dehydrogenase (EC 1.1.99.1)
251	2681	167	fig|6666666.120865.peg.2681	putative membrane protein	bi	60	2161	fig|6666666.121035.peg.2161	100	putative membrane protein
251	2682	139	fig|6666666.120865.peg.2682	Transcriptional regulator, MerR family	bi	60	2160	fig|6666666.121035.peg.2160	100	Transcriptional regulator, MerR family
251	2683	42	fig|6666666.120865.peg.2683	hypothetical protein	bi	60	2159	fig|6666666.121035.peg.2159	100	hypothetical protein
251	2684	121	fig|6666666.120865.peg.2684	hypothetical protein	bi	60	2158	fig|6666666.121035.peg.2158	100	hypothetical protein
251	2685	383	fig|6666666.120865.peg.2685	Sorbitol dehydrogenase (EC 1.1.1.14)	bi	60	2157	fig|6666666.121035.peg.2157	100	Sorbitol dehydrogenase (EC 1.1.1.14)
251	2687	203	fig|6666666.120865.peg.2687	Transcriptional regulator, TetR family	bi	60	2155	fig|6666666.121035.peg.2155	100	Transcriptional regulator, TetR family
251	2689	217	fig|6666666.120865.peg.2689	hypothetical protein	bi	60	2153	fig|6666666.121035.peg.2153	100	hypothetical protein
251	2690	85	fig|6666666.120865.peg.2690	hypothetical protein	bi	60	2152	fig|6666666.121035.peg.2152	100	hypothetical protein
251	2691	259	fig|6666666.120865.peg.2691	Probable short chain dehydrogenase	bi	60	2151	fig|6666666.121035.peg.2151	100	Probable short chain dehydrogenase
251	2692	219	fig|6666666.120865.peg.2692	Excinuclease cho (excinuclease ABC alternative C subunit)	bi	60	2150	fig|6666666.121035.peg.2150	100	Excinuclease cho (excinuclease ABC alternative C subunit)
251	2693	300	fig|6666666.120865.peg.2693	Transcriptional regulator, AraC family	bi	60	2149	fig|6666666.121035.peg.2149	100	Transcriptional regulator, AraC family
251	2694	200	fig|6666666.120865.peg.2694	hypothetical protein	bi	60	2148	fig|6666666.121035.peg.2148	100	hypothetical protein
251	2695	300	fig|6666666.120865.peg.2695	hypothetical protein	bi	60	2147	fig|6666666.121035.peg.2147	100	hypothetical protein
251	2696	366	fig|6666666.120865.peg.2696	Transcriptional regulator, AraC family	bi	60	2146	fig|6666666.121035.peg.2146	100	Transcriptional regulator, AraC family
251	2698	182	fig|6666666.120865.peg.2698	Transcriptional regulator, TetR family	bi	60	2144	fig|6666666.121035.peg.2144	100	Transcriptional regulator, TetR family
251	2699	209	fig|6666666.120865.peg.2699	Transcriptional regulator, TetR family	bi	60	2143	fig|6666666.121035.peg.2143	100	Transcriptional regulator, TetR family
251	2700	383	fig|6666666.120865.peg.2700	hypothetical protein	bi	60	2142	fig|6666666.121035.peg.2142	100	hypothetical protein
251	2701	296	fig|6666666.120865.peg.2701	hypothetical protein	bi	60	2141	fig|6666666.121035.peg.2141	100	hypothetical protein
251	2702	168	fig|6666666.120865.peg.2702	hypothetical protein	bi	60	2140	fig|6666666.121035.peg.2140	100	hypothetical protein
251	2703	319	fig|6666666.120865.peg.2703	Beta-lactamase related protein	bi	60	2139	fig|6666666.121035.peg.2139	100	Beta-lactamase related protein
251	2705	114	fig|6666666.120865.peg.2705	Glutathione S-transferase (EC 2.5.1.18)	bi	60	2137	fig|6666666.121035.peg.2137	100	Glutathione S-transferase (EC 2.5.1.18)
251	2706	321	fig|6666666.120865.peg.2706	Transcriptional regulator, AraC family	bi	60	2136	fig|6666666.121035.peg.2136	100	Transcriptional regulator, AraC family
251	2707	660	fig|6666666.120865.peg.2707	Enterobactin receptor VctA	bi	60	2135	fig|6666666.121035.peg.2135	100	Enterobactin receptor VctA
251	2708	486	fig|6666666.120865.peg.2708	Selenoprotein O and cysteine-containing homologs	bi	60	2134	fig|6666666.121035.peg.2134	100	Selenoprotein O and cysteine-containing homologs
251	2709	338	fig|6666666.120865.peg.2709	hypothetical protein	bi	60	2133	fig|6666666.121035.peg.2133	100	hypothetical protein
251	2710	458	fig|6666666.120865.peg.2710	putative Cytochrome bd2, subunit I	bi	60	2132	fig|6666666.121035.peg.2132	100	putative Cytochrome bd2, subunit I
251	2711	333	fig|6666666.120865.peg.2711	putative Cytochrome bd2, subunit II	bi	60	2131	fig|6666666.121035.peg.2131	100	putative Cytochrome bd2, subunit II
251	2712	399	fig|6666666.120865.peg.2712	hypothetical protein	bi	60	2130	fig|6666666.121035.peg.2130	100	hypothetical protein
251	2713	300	fig|6666666.120865.peg.2713	tRNA-specific adenosine-34 deaminase (EC 3.5.4.-) / domain of unknown function	bi	60	2129	fig|6666666.121035.peg.2129	100	tRNA-specific adenosine-34 deaminase (EC 3.5.4.-) / domain of unknown function
251	2714	302	fig|6666666.120865.peg.2714	DNA recombination-dependent growth factor C	bi	60	2128	fig|6666666.121035.peg.2128	100	DNA recombination-dependent growth factor C
251	2715	190	fig|6666666.120865.peg.2715	Ribosomal protein S6 glutaminyl transferase	bi	60	2127	fig|6666666.121035.peg.2127	100	Ribosomal protein S6 glutaminyl transferase
251	2716	237	fig|6666666.120865.peg.2716	hypothetical protein	bi	60	2126	fig|6666666.121035.peg.2126	100	hypothetical protein
251	2717	72	fig|6666666.120865.peg.2717	hypothetical protein	bi	60	2125	fig|6666666.121035.peg.2125	100	hypothetical protein
251	2718	453	fig|6666666.120865.peg.2718	ATP-dependent RNA helicase SrmB	bi	60	2124	fig|6666666.121035.peg.2124	100	ATP-dependent RNA helicase SrmB
251	2719	215	fig|6666666.120865.peg.2719	Paraquat-inducible protein A	bi	60	2123	fig|6666666.121035.peg.2123	100	Paraquat-inducible protein A
251	2720	165	fig|6666666.120865.peg.2720	Paraquat-inducible protein A	bi	60	2122	fig|6666666.121035.peg.2122	100	Paraquat-inducible protein A
251	2721	277	fig|6666666.120865.peg.2721	Paraquat-inducible protein B	bi	60	2121	fig|6666666.121035.peg.2121	100	Paraquat-inducible protein B
251	2722	251	fig|6666666.120865.peg.2722	Oxidoreductase, short-chain dehydrogenase/reductase family	bi	60	2120	fig|6666666.121035.peg.2120	100	Oxidoreductase, short-chain dehydrogenase/reductase family
251	2723	38	fig|6666666.120865.peg.2723	hypothetical protein	bi	60	2119	fig|6666666.121035.peg.2119	100	hypothetical protein
251	2724	230	fig|6666666.120865.peg.2724	Phosphoglycerate mutase family protein	bi	60	2118	fig|6666666.121035.peg.2118	100	Phosphoglycerate mutase family protein
251	2725	277	fig|6666666.120865.peg.2725	Oxidoreductase, short chain dehydrogenase/reductase family	bi	60	2117	fig|6666666.121035.peg.2117	100	Oxidoreductase, short chain dehydrogenase/reductase family
251	2726	311	fig|6666666.120865.peg.2726	Transcriptional regulator, LysR family	bi	60	2116	fig|6666666.121035.peg.2116	100	Transcriptional regulator, LysR family
251	2727	160	fig|6666666.120865.peg.2727	Transcriptional regulator, HxlR family	bi	60	2115	fig|6666666.121035.peg.2115	100	Transcriptional regulator, HxlR family
251	2728	246	fig|6666666.120865.peg.2728	Short-chain dehydrogenase, associated with 2-hydroxychromene-2-carboxylate isomerase family protein	bi	60	2114	fig|6666666.121035.peg.2114	100	Short-chain dehydrogenase, associated with 2-hydroxychromene-2-carboxylate isomerase family protein
251	2729	198	fig|6666666.120865.peg.2729	2-hydroxychromene-2-carboxylate isomerase family protein, glutathione-dependent	bi	60	2113	fig|6666666.121035.peg.2113	100	2-hydroxychromene-2-carboxylate isomerase family protein, glutathione-dependent
251	2730	39	fig|6666666.120865.peg.2730	hypothetical protein	bi	60	2112	fig|6666666.121035.peg.2112	100	hypothetical protein
251	2731	404	fig|6666666.120865.peg.2731	hypothetical protein	bi	60	2111	fig|6666666.121035.peg.2111	100	hypothetical protein
251	2732	287	fig|6666666.120865.peg.2732	Spermidine synthase (EC 2.5.1.16)	bi	60	2110	fig|6666666.121035.peg.2110	100	Spermidine synthase (EC 2.5.1.16)
251	2733	628	fig|6666666.120865.peg.2733	Biosynthetic arginine decarboxylase (EC 4.1.1.19)	bi	60	2109	fig|6666666.121035.peg.2109	100	Biosynthetic arginine decarboxylase (EC 4.1.1.19)
251	2734	115	fig|6666666.120865.peg.2734	3-phenylpropionate dioxygenase ferredoxin subunit	bi	60	2108	fig|6666666.121035.peg.2108	100	3-phenylpropionate dioxygenase ferredoxin subunit
251	2735	152	fig|6666666.120865.peg.2735	hypothetical protein	bi	60	2107	fig|6666666.121035.peg.2107	100	hypothetical protein
251	2736	223	fig|6666666.120865.peg.2736	COG1683: Uncharacterized conserved protein / FIG143828: Hypothetical protein YbgA	bi	60	2106	fig|6666666.121035.peg.2106	100	COG1683: Uncharacterized conserved protein / FIG143828: Hypothetical protein YbgA
251	2737	317	fig|6666666.120865.peg.2737	D-3-phosphoglycerate dehydrogenase (EC 1.1.1.95)	bi	60	2105	fig|6666666.121035.peg.2105	100	D-3-phosphoglycerate dehydrogenase (EC 1.1.1.95)
251	2738	269	fig|6666666.120865.peg.2738	hypothetical protein	bi	60	2104	fig|6666666.121035.peg.2104	100	hypothetical protein
251	2739	285	fig|6666666.120865.peg.2739	hypothetical protein	bi	60	2103	fig|6666666.121035.peg.2103	100	hypothetical protein
251	2740	140	fig|6666666.120865.peg.2740	FIG004064: hypothetical protein	bi	60	2102	fig|6666666.121035.peg.2102	100	FIG004064: hypothetical protein
251	2741	224	fig|6666666.120865.peg.2741	hypothetical protein	bi	60	2101	fig|6666666.121035.peg.2101	100	hypothetical protein
251	2742	113	fig|6666666.120865.peg.2742	Probable transmembrane protein	bi	60	2100	fig|6666666.121035.peg.2100	100	Probable transmembrane protein
251	2743	97	fig|6666666.120865.peg.2743	hypothetical protein	bi	60	2099	fig|6666666.121035.peg.2099	100	hypothetical protein
251	2744	209	fig|6666666.120865.peg.2744	hypothetical protein	bi	60	2098	fig|6666666.121035.peg.2098	100	hypothetical protein
251	2745	178	fig|6666666.120865.peg.2745	Small-conductance mechanosensitive channel	bi	60	2097	fig|6666666.121035.peg.2097	100	Small-conductance mechanosensitive channel
251	2746	237	fig|6666666.120865.peg.2746	Hypothetical metal-binding enzyme, YcbL homolog	bi	60	2096	fig|6666666.121035.peg.2096	100	Hypothetical metal-binding enzyme, YcbL homolog
251	2748	161	fig|6666666.120865.peg.2748	possible cytochrome P450 family proteins	uni	60	2094	fig|6666666.121035.peg.2094	100	possible cytochrome P450 family proteins
251	2749	289	fig|6666666.120865.peg.2749	possible cytochrome P450 family proteins	bi	60	2094	fig|6666666.121035.peg.2094	100	possible cytochrome P450 family proteins
251	2750	171	fig|6666666.120865.peg.2750	Molybdenum cofactor biosynthesis protein MoaB	bi	60	2093	fig|6666666.121035.peg.2093	100	Molybdenum cofactor biosynthesis protein MoaB
251	2751	414	fig|6666666.120865.peg.2751	Molybdopterin biosynthesis protein MoeA	bi	60	2092	fig|6666666.121035.peg.2092	100	Molybdopterin biosynthesis protein MoeA
251	2752	194	fig|6666666.120865.peg.2752	Alkylphosphonate utilization operon protein PhnA	bi	60	2091	fig|6666666.121035.peg.2091	100	Alkylphosphonate utilization operon protein PhnA
251	2753	173	fig|6666666.120865.peg.2753	Adenosylcobinamide-phosphate guanylyltransferase (EC 2.7.7.62)	bi	60	2090	fig|6666666.121035.peg.2090	100	Adenosylcobinamide-phosphate guanylyltransferase (EC 2.7.7.62)
251	2754	200	fig|6666666.120865.peg.2754	Alpha-ribazole-5'-phosphate phosphatase (EC 3.1.3.73)	bi	60	2089	fig|6666666.121035.peg.2089	100	Alpha-ribazole-5'-phosphate phosphatase (EC 3.1.3.73)
251	2755	356	fig|6666666.120865.peg.2755	Nicotinate-nucleotide--dimethylbenzimidazole phosphoribosyltransferase (EC 2.4.2.21)	bi	60	2088	fig|6666666.121035.peg.2088	100	Nicotinate-nucleotide--dimethylbenzimidazole phosphoribosyltransferase (EC 2.4.2.21)
251	2756	308	fig|6666666.120865.peg.2756	Adenosylcobinamide-phosphate synthase	bi	60	2087	fig|6666666.121035.peg.2087	100	Adenosylcobinamide-phosphate synthase
251	2757	335	fig|6666666.120865.peg.2757	L-threonine 3-O-phosphate decarboxylase (EC 4.1.1.81)	bi	60	2086	fig|6666666.121035.peg.2086	100	L-threonine 3-O-phosphate decarboxylase (EC 4.1.1.81)
251	2758	326	fig|6666666.120865.peg.2758	Dioxygenases related to 2-nitropropane dioxygenase	bi	60	2085	fig|6666666.121035.peg.2085	100	Dioxygenases related to 2-nitropropane dioxygenase
251	2759	166	fig|6666666.120865.peg.2759	hypothetical protein	bi	60	2084	fig|6666666.121035.peg.2084	100	hypothetical protein
251	2760	170	fig|6666666.120865.peg.2760	hypothetical protein	bi	60	2083	fig|6666666.121035.peg.2083	100	hypothetical protein
251	2764	204	fig|6666666.120865.peg.2764	transcriptional regulator	bi	60	2080	fig|6666666.121035.peg.2080	100	transcriptional regulator
251	2765	278	fig|6666666.120865.peg.2765	Oxidoreductase, short chain dehydrogenase/reductase family	bi	60	2079	fig|6666666.121035.peg.2079	100	Oxidoreductase, short chain dehydrogenase/reductase family
251	2766	311	fig|6666666.120865.peg.2766	hypothetical protein	bi	60	2078	fig|6666666.121035.peg.2078	100	hypothetical protein
251	2771	528	fig|6666666.120865.peg.2771	ABC transporter ATP-binding protein uup	bi	60	2074	fig|6666666.121035.peg.2074	100	ABC transporter ATP-binding protein uup
251	2772	139	fig|6666666.120865.peg.2772	4-hydroxybenzoyl-CoA thioesterase (EC 3.1.2.23)	bi	60	2073	fig|6666666.121035.peg.2073	100	4-hydroxybenzoyl-CoA thioesterase (EC 3.1.2.23)
251	2773	361	fig|6666666.120865.peg.2773	Ferrochelatase, protoheme ferro-lyase (EC 4.99.1.1)	bi	60	2072	fig|6666666.121035.peg.2072	100	Ferrochelatase, protoheme ferro-lyase (EC 4.99.1.1)
251	2774	338	fig|6666666.120865.peg.2774	Isocitrate dehydrogenase [NAD] (EC 1.1.1.41)	bi	60	2071	fig|6666666.121035.peg.2071	100	Isocitrate dehydrogenase [NAD] (EC 1.1.1.41)
251	2775	149	fig|6666666.120865.peg.2775	Redox-sensitive transcriptional activator SoxR	bi	60	2070	fig|6666666.121035.peg.2070	100	Redox-sensitive transcriptional activator SoxR
251	2777	317	fig|6666666.120865.peg.2777	ABC transporter, ATP-binding protein	bi	60	2068	fig|6666666.121035.peg.2068	100	ABC transporter, ATP-binding protein
251	2778	256	fig|6666666.120865.peg.2778	ABC-type multidrug transport system, permease component	bi	60	2067	fig|6666666.121035.peg.2067	100	ABC-type multidrug transport system, permease component
251	2779	317	fig|6666666.120865.peg.2779	Transcriptional regulator, AraC family	bi	60	2066	fig|6666666.121035.peg.2066	100	Transcriptional regulator, AraC family
251	2780	399	fig|6666666.120865.peg.2780	RND efflux system, membrane fusion protein CmeA	bi	60	2065	fig|6666666.121035.peg.2065	100	RND efflux system, membrane fusion protein CmeA
251	2781	1059	fig|6666666.120865.peg.2781	RND efflux system, inner membrane transporter CmeB	bi	60	2064	fig|6666666.121035.peg.2064	100	RND efflux system, inner membrane transporter CmeB
251	2782	472	fig|6666666.120865.peg.2782	RND efflux system, outer membrane lipoprotein CmeC	bi	60	2063	fig|6666666.121035.peg.2063	100	RND efflux system, outer membrane lipoprotein CmeC
252	2785	68	fig|6666666.120865.peg.2785	MbtH-like protein	bi	72	3178	fig|6666666.121035.peg.3178	100	MbtH-like protein
252	2788	212	fig|6666666.120865.peg.2788	Endonuclease I precursor (EC 3.1.21.1)	bi	72	3181	fig|6666666.121035.peg.3181	100	Endonuclease I precursor (EC 3.1.21.1)
252	2789	592	fig|6666666.120865.peg.2789	Acyl-CoA dehydrogenase (EC 1.3.99.3)	bi	72	3182	fig|6666666.121035.peg.3182	100	Acyl-CoA dehydrogenase (EC 1.3.99.3)
253	2791	423	fig|6666666.120865.peg.2791	Probable low-affinity inorganic phosphate transporter	bi	61	2301	fig|6666666.121035.peg.2301	100	Probable low-affinity inorganic phosphate transporter
253	2792	440	fig|6666666.120865.peg.2792	N-acetylglutamate synthase (EC 2.3.1.1)	bi	61	2300	fig|6666666.121035.peg.2300	100	N-acetylglutamate synthase (EC 2.3.1.1)
254	2793	541	fig|6666666.120865.peg.2793	hypothetical protein	bi	70	3010	fig|6666666.121035.peg.3010	100	hypothetical protein
254	2794	351	fig|6666666.120865.peg.2794	Transcriptional regulator, AraC family	bi	70	3009	fig|6666666.121035.peg.3009	100	Transcriptional regulator, AraC family
254	2796	112	fig|6666666.120865.peg.2796	hypothetical protein	bi	70	3007	fig|6666666.121035.peg.3007	100	hypothetical protein
254	2797	276	fig|6666666.120865.peg.2797	FIG139991: Putative thiamine pyrophosphate-requiring enzyme	bi	70	3006	fig|6666666.121035.peg.3006	100	FIG139991: Putative thiamine pyrophosphate-requiring enzyme
254	2798	105	fig|6666666.120865.peg.2798	FIG024006: iron uptake protein	bi	70	3005	fig|6666666.121035.peg.3005	100	FIG024006: iron uptake protein
254	2800	38	fig|6666666.120865.peg.2800	hypothetical protein	bi	70	3003	fig|6666666.121035.peg.3003	100	hypothetical protein
254	2801	459	fig|6666666.120865.peg.2801	Fumarate hydratase class II (EC 4.2.1.2)	bi	70	3002	fig|6666666.121035.peg.3002	100	Fumarate hydratase class II (EC 4.2.1.2)
254	2802	56	fig|6666666.120865.peg.2802	hypothetical protein	bi	70	3001	fig|6666666.121035.peg.3001	100	hypothetical protein
254	2804	329	fig|6666666.120865.peg.2804	Fe2+-dicitrate sensor, membrane component	bi	70	2999	fig|6666666.121035.peg.2999	100	Fe2+-dicitrate sensor, membrane component
254	2805	191	fig|6666666.120865.peg.2805	RNA polymerase sigma-70 factor, ECF subfamily	bi	70	2998	fig|6666666.121035.peg.2998	100	RNA polymerase sigma-70 factor, ECF subfamily
254	2806	44	fig|6666666.120865.peg.2806	hypothetical protein	bi	70	2997	fig|6666666.121035.peg.2997	100	hypothetical protein
254	2807	826	fig|6666666.120865.peg.2807	Ferrichrome-iron receptor	bi	70	2996	fig|6666666.121035.peg.2996	100	Ferrichrome-iron receptor
254	2809	176	fig|6666666.120865.peg.2809	RNA polymerase sigma-70 factor, ECF subfamily	bi	70	2994	fig|6666666.121035.peg.2994	100	RNA polymerase sigma-70 factor, ECF subfamily
255	2811	171	fig|6666666.120865.peg.2811	hypothetical protein	bi	65	2620	fig|6666666.121035.peg.2620	100	hypothetical protein
255	2812	208	fig|6666666.120865.peg.2812	predicted phosphatase	bi	65	2619	fig|6666666.121035.peg.2619	100	predicted phosphatase
255	2813	200	fig|6666666.120865.peg.2813	puromycin N-acetyltransferase, putative	bi	65	2618	fig|6666666.121035.peg.2618	100	puromycin N-acetyltransferase, putative
255	2814	345	fig|6666666.120865.peg.2814	hypothetical protein	bi	65	2617	fig|6666666.121035.peg.2617	100	hypothetical protein
255	2815	38	fig|6666666.120865.peg.2815	hypothetical protein	bi	65	2616	fig|6666666.121035.peg.2616	100	hypothetical protein
255	2817	366	fig|6666666.120865.peg.2817	Branched-chain amino acid transport system permease protein LivM (TC 3.A.1.4.1)	bi	65	2614	fig|6666666.121035.peg.2614	100	Branched-chain amino acid transport system permease protein LivM (TC 3.A.1.4.1)
255	2821	605	fig|6666666.120865.peg.2821	Long-chain-fatty-acid--CoA ligase (EC 6.2.1.3)	bi	65	2611	fig|6666666.121035.peg.2611	100	Long-chain-fatty-acid--CoA ligase (EC 6.2.1.3)
255	2822	321	fig|6666666.120865.peg.2822	POSSIBLE LINOLEOYL-CoA DESATURASE (DELTA(6)-DESATURASE)	bi	65	2609	fig|6666666.121035.peg.2609	100	POSSIBLE LINOLEOYL-CoA DESATURASE (DELTA(6)-DESATURASE)
256	2824	138	fig|6666666.120865.peg.2824	hypothetical protein	bi	65	2605	fig|6666666.121035.peg.2605	100	hypothetical protein
256	2825	148	fig|6666666.120865.peg.2825	hypothetical protein	bi	65	2606	fig|6666666.121035.peg.2606	100	hypothetical protein
256	2828	373	fig|6666666.120865.peg.2828	Flavodoxin reductases (ferredoxin-NADPH reductases) family 1	bi	65	2608	fig|6666666.121035.peg.2608	100	Flavodoxin reductases (ferredoxin-NADPH reductases) family 1
257	2830	255	fig|6666666.120865.peg.2830	ABC transporter related	bi	61	2235	fig|6666666.121035.peg.2235	100	ABC transporter related
258	2833	189	fig|6666666.120865.peg.2833	N-acetylmuramoyl-L-alanine amidase (EC 3.5.1.28) AmpD	bi	59	2052	fig|6666666.121035.peg.2052	100	N-acetylmuramoyl-L-alanine amidase (EC 3.5.1.28) AmpD
258	2834	745	fig|6666666.120865.peg.2834	Thymidine phosphorylase (EC 2.4.2.4)	bi	59	2051	fig|6666666.121035.peg.2051	100	Thymidine phosphorylase (EC 2.4.2.4)
258	2835	446	fig|6666666.120865.peg.2835	Sodium/glycine symporter GlyP	bi	59	2050	fig|6666666.121035.peg.2050	100	Sodium/glycine symporter GlyP
259	2841	112	fig|6666666.120865.peg.2841	DOPA 4,5-dioxygenase (EC 1.14.99.-)	bi	18	538	fig|6666666.121035.peg.538	100	DOPA 4,5-dioxygenase (EC 1.14.99.-)
259	2842	128	fig|6666666.120865.peg.2842	LSU ribosomal protein L17p	bi	18	539	fig|6666666.121035.peg.539	100	LSU ribosomal protein L17p
259	2843	287	fig|6666666.120865.peg.2843	DNA-directed RNA polymerase alpha subunit (EC 2.7.7.6)	bi	18	540	fig|6666666.121035.peg.540	100	DNA-directed RNA polymerase alpha subunit (EC 2.7.7.6)
260	2844	41	fig|6666666.120865.peg.2844	hypothetical protein	bi	70	3093	fig|6666666.121035.peg.3093	100	hypothetical protein
260	2845	241	fig|6666666.120865.peg.2845	Transcriptional regulatory protein RstA	bi	70	3092	fig|6666666.121035.peg.3092	100	Transcriptional regulatory protein RstA
260	2847	496	fig|6666666.120865.peg.2847	Glycerol kinase (EC 2.7.1.30)	bi	70	3090	fig|6666666.121035.peg.3090	100	Glycerol kinase (EC 2.7.1.30)
260	2848	368	fig|6666666.120865.peg.2848	GGDEF domain protein	bi	70	3089	fig|6666666.121035.peg.3089	100	GGDEF domain protein
260	2849	368	fig|6666666.120865.peg.2849	hypothetical protein	bi	70	3088	fig|6666666.121035.peg.3088	100	hypothetical protein
260	2850	352	fig|6666666.120865.peg.2850	Ferric iron ABC transporter, ATP-binding protein	bi	70	3087	fig|6666666.121035.peg.3087	100	Ferric iron ABC transporter, ATP-binding protein
260	2851	303	fig|6666666.120865.peg.2851	Ornithine carbamoyltransferase (EC 2.1.3.3)	bi	70	3086	fig|6666666.121035.peg.3086	100	Ornithine carbamoyltransferase (EC 2.1.3.3)
260	2852	395	fig|6666666.120865.peg.2852	Acetylornithine aminotransferase (EC 2.6.1.11)	bi	70	3085	fig|6666666.121035.peg.3085	100	Acetylornithine aminotransferase (EC 2.6.1.11)
260	2853	516	fig|6666666.120865.peg.2853	N-methylhydantoinase (ATP-hydrolyzing) (EC 3.5.2.14)	bi	70	3084	fig|6666666.121035.peg.3084	100	N-methylhydantoinase (ATP-hydrolyzing) (EC 3.5.2.14)
260	2854	110	fig|6666666.120865.peg.2854	Glutaredoxin-related protein	bi	70	3083	fig|6666666.121035.peg.3083	100	Glutaredoxin-related protein
260	2855	382	fig|6666666.120865.peg.2855	FIG01060344: hypothetical protein	bi	70	3082	fig|6666666.121035.peg.3082	100	FIG01060344: hypothetical protein
260	2856	171	fig|6666666.120865.peg.2856	hypothetical protein	bi	70	3081	fig|6666666.121035.peg.3081	100	hypothetical protein
260	2858	201	fig|6666666.120865.peg.2858	Alkyl hydroperoxide reductase subunit C-like protein	bi	70	3079	fig|6666666.121035.peg.3079	100	Alkyl hydroperoxide reductase subunit C-like protein
260	2859	223	fig|6666666.120865.peg.2859	Ribonuclease T (EC 3.1.13.-)	bi	70	3078	fig|6666666.121035.peg.3078	100	Ribonuclease T (EC 3.1.13.-)
260	2860	128	fig|6666666.120865.peg.2860	Argininosuccinate synthase (EC 6.3.4.5)	bi	70	3077	fig|6666666.121035.peg.3077	100	Argininosuccinate synthase (EC 6.3.4.5)
260	2863	415	fig|6666666.120865.peg.2863	serine/threonine protein kinase	bi	70	3075	fig|6666666.121035.peg.3075	100	serine/threonine protein kinase
260	2864	128	fig|6666666.120865.peg.2864	Lactoylglutathione lyase (EC 4.4.1.5)	bi	70	3074	fig|6666666.121035.peg.3074	100	Lactoylglutathione lyase (EC 4.4.1.5)
260	2865	140	fig|6666666.120865.peg.2865	hypothetical protein sometimes fused to ribosomal protein S6 glutaminyl transferase	bi	70	3073	fig|6666666.121035.peg.3073	100	hypothetical protein sometimes fused to ribosomal protein S6 glutaminyl transferase
260	2866	303	fig|6666666.120865.peg.2866	Ribosomal protein S6 glutaminyl transferase	bi	70	3072	fig|6666666.121035.peg.3072	100	Ribosomal protein S6 glutaminyl transferase
260	2867	353	fig|6666666.120865.peg.2867	FIG003737: Predicted deacylase	bi	70	3071	fig|6666666.121035.peg.3071	100	FIG003737: Predicted deacylase
260	2868	402	fig|6666666.120865.peg.2868	Sulfate adenylyltransferase, dissimilatory-type (EC 2.7.7.4)	bi	70	3070	fig|6666666.121035.peg.3070	100	Sulfate adenylyltransferase, dissimilatory-type (EC 2.7.7.4)
260	2870	70	fig|6666666.120865.peg.2870	hypothetical protein	bi	70	3068	fig|6666666.121035.peg.3068	100	hypothetical protein
260	2871	60	fig|6666666.120865.peg.2871	hypothetical protein	bi	70	3067	fig|6666666.121035.peg.3067	100	hypothetical protein
260	2874	302	fig|6666666.120865.peg.2874	Fe(2+)/alpha-ketoglutarate-dependent dioxygenase LpxO	bi	70	3064	fig|6666666.121035.peg.3064	100	Fe(2+)/alpha-ketoglutarate-dependent dioxygenase LpxO
260	2876	225	fig|6666666.120865.peg.2876	hypothetical protein	bi	70	3062	fig|6666666.121035.peg.3062	100	hypothetical protein
261	2878	398	fig|6666666.120865.peg.2878	Oxidoreductase, FAD-binding	bi	67	2837	fig|6666666.121035.peg.2837	100	Oxidoreductase, FAD-binding
261	2880	111	fig|6666666.120865.peg.2880	hypothetical protein	bi	67	2839	fig|6666666.121035.peg.2839	100	hypothetical protein
261	2881	284	fig|6666666.120865.peg.2881	hypothetical protein	bi	67	2840	fig|6666666.121035.peg.2840	100	hypothetical protein
262	2883	65	fig|6666666.120865.peg.2883	hypothetical protein	bi	63	2560	fig|6666666.121035.peg.2560	100	hypothetical protein
262	2884	42	fig|6666666.120865.peg.2884	hypothetical protein	bi	63	2561	fig|6666666.121035.peg.2561	100	hypothetical protein
262	2886	358	fig|6666666.120865.peg.2886	cGMP-dependent protein kinase 2 (EC 2.7.11.1)	bi	63	2563	fig|6666666.121035.peg.2563	100	cGMP-dependent protein kinase 2 (EC 2.7.11.1)
263	2889	117	fig|6666666.120865.peg.2889	Integration host factor beta subunit	bi	34	859	fig|6666666.121035.peg.859	100	Integration host factor beta subunit
263	2890	77	fig|6666666.120865.peg.2890	hypothetical protein	bi	34	858	fig|6666666.121035.peg.858	100	hypothetical protein
263	2891	390	fig|6666666.120865.peg.2891	Heat shock (predicted periplasmic) protein YciM, precursor	bi	34	857	fig|6666666.121035.peg.857	100	Heat shock (predicted periplasmic) protein YciM, precursor
263	2892	232	fig|6666666.120865.peg.2892	Orotidine 5'-phosphate decarboxylase (EC 4.1.1.23)	bi	34	856	fig|6666666.121035.peg.856	100	Orotidine 5'-phosphate decarboxylase (EC 4.1.1.23)
263	2893	105	fig|6666666.120865.peg.2893	Competence protein	bi	34	855	fig|6666666.121035.peg.855	100	Competence protein
264	2896	157	fig|6666666.120865.peg.2896	hypothetical protein	bi	10	221	fig|6666666.121035.peg.221	100	hypothetical protein
264	2898	212	fig|6666666.120865.peg.2898	Methylthioribulose-1-phosphate dehydratase (EC 4.2.1.109)	bi	10	223	fig|6666666.121035.peg.223	100	Methylthioribulose-1-phosphate dehydratase (EC 4.2.1.109)
264	2899	181	fig|6666666.120865.peg.2899	1,2-dihydroxy-3-keto-5-methylthiopentene dioxygenase (EC 1.13.11.54)	bi	10	224	fig|6666666.121035.peg.224	100	1,2-dihydroxy-3-keto-5-methylthiopentene dioxygenase (EC 1.13.11.54)
264	2903	171	fig|6666666.120865.peg.2903	2'-5' RNA ligase	bi	10	228	fig|6666666.121035.peg.228	100	2'-5' RNA ligase
264	2908	212	fig|6666666.120865.peg.2908	SAM-dependent methyltransferases	bi	10	233	fig|6666666.121035.peg.233	100	SAM-dependent methyltransferases
264	2911	108	fig|6666666.120865.peg.2911	hypothetical protein	bi	10	236	fig|6666666.121035.peg.236	100	hypothetical protein
265	2912	87	fig|6666666.120865.peg.2912	YgfY COG2938	bi	63	2508	fig|6666666.121035.peg.2508	100	YgfY COG2938
265	2913	136	fig|6666666.120865.peg.2913	hypothetical protein	bi	63	2509	fig|6666666.121035.peg.2509	100	hypothetical protein
265	2914	532	fig|6666666.120865.peg.2914	L-aspartate oxidase (EC 1.4.3.16)	bi	63	2510	fig|6666666.121035.peg.2510	100	L-aspartate oxidase (EC 1.4.3.16)
265	2915	428	fig|6666666.120865.peg.2915	hypothetical protein	bi	63	2511	fig|6666666.121035.peg.2511	100	hypothetical protein
265	2916	195	fig|6666666.120865.peg.2916	RNA polymerase sigma factor RpoE	bi	63	2512	fig|6666666.121035.peg.2512	100	RNA polymerase sigma factor RpoE
265	2917	191	fig|6666666.120865.peg.2917	Sigma factor RpoE negative regulatory protein RseA	bi	63	2513	fig|6666666.121035.peg.2513	100	Sigma factor RpoE negative regulatory protein RseA
265	2918	322	fig|6666666.120865.peg.2918	Sigma factor RpoE negative regulatory protein RseB precursor	bi	63	2514	fig|6666666.121035.peg.2514	100	Sigma factor RpoE negative regulatory protein RseB precursor
265	2919	159	fig|6666666.120865.peg.2919	Sigma factor RpoE regulatory protein RseC	bi	63	2515	fig|6666666.121035.peg.2515	100	Sigma factor RpoE regulatory protein RseC
265	2920	476	fig|6666666.120865.peg.2920	Serine protease precursor MucD/AlgY associated with sigma factor RpoE	bi	63	2516	fig|6666666.121035.peg.2516	100	Serine protease precursor MucD/AlgY associated with sigma factor RpoE
266	2922	304	fig|6666666.120865.peg.2922	Deacetylases, including yeast histone deacetylase and acetoin utilization protein	bi	48	1454	fig|6666666.121035.peg.1454	100	Deacetylases, including yeast histone deacetylase and acetoin utilization protein
266	2925	390	fig|6666666.120865.peg.2925	3-ketoacyl-CoA thiolase (EC 2.3.1.16) @ Acetyl-CoA acetyltransferase (EC 2.3.1.9)	bi	48	1451	fig|6666666.121035.peg.1451	100	3-ketoacyl-CoA thiolase (EC 2.3.1.16) @ Acetyl-CoA acetyltransferase (EC 2.3.1.9)
266	2928	83	fig|6666666.120865.peg.2928	hypothetical protein	bi	48	1448	fig|6666666.121035.peg.1448	100	hypothetical protein
266	2929	505	fig|6666666.120865.peg.2929	FIG00729359: hypothetical protein	bi	48	1447	fig|6666666.121035.peg.1447	100	FIG00729359: hypothetical protein
266	2931	146	fig|6666666.120865.peg.2931	RNA polymerase sigma-70 factor	bi	48	1446	fig|6666666.121035.peg.1446	100	RNA polymerase sigma-70 factor
266	2932	235	fig|6666666.120865.peg.2932	FIG111991: hypothetical protein	bi	48	1445	fig|6666666.121035.peg.1445	100	FIG111991: hypothetical protein
266	2933	638	fig|6666666.120865.peg.2933	Glutathione-regulated potassium-efflux system ATP-binding protein	bi	48	1444	fig|6666666.121035.peg.1444	100	Glutathione-regulated potassium-efflux system ATP-binding protein
266	2936	238	fig|6666666.120865.peg.2936	putative partition-related protein	bi	48	1441	fig|6666666.121035.peg.1441	100	putative partition-related protein
266	2937	113	fig|6666666.120865.peg.2937	hypothetical protein	bi	48	1440	fig|6666666.121035.peg.1440	100	hypothetical protein
266	2939	163	fig|6666666.120865.peg.2939	Regulator of sigma D	bi	48	1438	fig|6666666.121035.peg.1438	100	Regulator of sigma D
266	2940	244	fig|6666666.120865.peg.2940	LrgA-associated membrane protein LrgB	bi	48	1437	fig|6666666.121035.peg.1437	100	LrgA-associated membrane protein LrgB
266	2941	119	fig|6666666.120865.peg.2941	Antiholin-like protein LrgA	bi	48	1436	fig|6666666.121035.peg.1436	100	Antiholin-like protein LrgA
266	2942	168	fig|6666666.120865.peg.2942	Periplasmic thiol:disulfide oxidoreductase DsbB, required for DsbA reoxidation	bi	48	1435	fig|6666666.121035.peg.1435	100	Periplasmic thiol:disulfide oxidoreductase DsbB, required for DsbA reoxidation
266	2943	65	fig|6666666.120865.peg.2943	hypothetical protein	bi	48	1434	fig|6666666.121035.peg.1434	100	hypothetical protein
130	1279	1600	fig|6666666.120865.peg.1279	NAD-specific glutamate dehydrogenase (EC 1.4.1.2), large form	bi	29	761	fig|6666666.121035.peg.761	99.94	NAD-specific glutamate dehydrogenase (EC 1.4.1.2), large form
156	1578	1292	fig|6666666.120865.peg.1578	Phosphoribosylformylglycinamidine synthase, synthetase subunit (EC 6.3.5.3) / Phosphoribosylformylglycinamidine synthase, glutamine amidotransferase subunit (EC 6.3.5.3)	bi	51	1765	fig|6666666.121035.peg.1765	99.92	Phosphoribosylformylglycinamidine synthase, synthetase subunit (EC 6.3.5.3) / Phosphoribosylformylglycinamidine synthase, glutamine amidotransferase subunit (EC 6.3.5.3)
28	214	1049	fig|6666666.120865.peg.214	hypothetical protein	bi	48	1495	fig|6666666.121035.peg.1495	99.9	hypothetical protein
77	700	989	fig|6666666.120865.peg.700	hypothetical protein	bi	50	1612	fig|6666666.121035.peg.1612	99.9	hypothetical protein
138	1341	1014	fig|6666666.120865.peg.1341	hypothetical protein	bi	68	2854	fig|6666666.121035.peg.2854	99.9	hypothetical protein
165	1690	1041	fig|6666666.120865.peg.1690	Ribonuclease E (EC 3.1.26.12)	bi	66	2623	fig|6666666.121035.peg.2623	99.9	Ribonuclease E (EC 3.1.26.12)
190	1986	964	fig|6666666.120865.peg.1986	RNA polymerase associated protein RapA (EC 3.6.1.-)	bi	1	120	fig|6666666.121035.peg.120	99.9	RNA polymerase associated protein RapA (EC 3.6.1.-)
212	2248	1010	fig|6666666.120865.peg.2248	hypothetical protein	bi	70	3118	fig|6666666.121035.peg.3118	99.9	hypothetical protein
251	2667	970	fig|6666666.120865.peg.2667	Cobalt-zinc-cadmium resistance protein CzcA; Cation efflux system protein CusA	bi	60	2173	fig|6666666.121035.peg.2173	99.9	Cobalt-zinc-cadmium resistance protein CzcA; Cation efflux system protein CusA
36	261	907	fig|6666666.120865.peg.261	Protein export cytoplasm protein SecA ATPase RNA helicase (TC 3.A.5.1.1)	bi	59	2037	fig|6666666.121035.peg.2037	99.89	Protein export cytoplasm protein SecA ATPase RNA helicase (TC 3.A.5.1.1)
119	1179	921	fig|6666666.120865.peg.1179	Extracellular Matrix protein PelB	bi	51	1786	fig|6666666.121035.peg.1786	99.89	Extracellular Matrix protein PelB
143	1404	875	fig|6666666.120865.peg.1404	FIG00785302: hypothetical protein	bi	72	3193	fig|6666666.121035.peg.3193	99.89	FIG00785302: hypothetical protein
166	1757	914	fig|6666666.120865.peg.1757	hypothetical protein	bi	40	929	fig|6666666.121035.peg.929	99.89	hypothetical protein
208	2180	896	fig|6666666.120865.peg.2180	Sensor histidine kinase/response regulator	bi	62	2398	fig|6666666.121035.peg.2398	99.89	Sensor histidine kinase/response regulator
88	819	882	fig|6666666.120865.peg.819	regulatory protein, LuxR	bi	72	3231	fig|6666666.121035.peg.3231	99.88	regulatory protein, LuxR
95	936	870	fig|6666666.120865.peg.936	hypothetical protein	bi	48	1526	fig|6666666.121035.peg.1526	99.88	hypothetical protein
143	1401	823	fig|6666666.120865.peg.1401	FIG00702062: hypothetical protein	bi	72	3196	fig|6666666.121035.peg.3196	99.88	FIG00702062: hypothetical protein
184	1927	806	fig|6666666.120865.peg.1927	Osmosensitive K+ channel histidine kinase KdpD (EC 2.7.3.-)	bi	18	516	fig|6666666.121035.peg.516	99.88	Osmosensitive K+ channel histidine kinase KdpD (EC 2.7.3.-)
213	2258	814	fig|6666666.120865.peg.2258	TonB-dependent receptor	bi	31	786	fig|6666666.121035.peg.786	99.88	TonB-dependent receptor
60	509	785	fig|6666666.120865.peg.509	Multimodular transpeptidase-transglycosylase (EC 2.4.1.129) (EC 3.4.-.-)	bi	33	826	fig|6666666.121035.peg.826	99.87	Multimodular transpeptidase-transglycosylase (EC 2.4.1.129) (EC 3.4.-.-)
92	893	792	fig|6666666.120865.peg.893	hypothetical protein	bi	66	2696	fig|6666666.121035.peg.2696	99.87	hypothetical protein
123	1229	792	fig|6666666.120865.peg.1229	hypothetical protein	bi	63	2566	fig|6666666.121035.peg.2566	99.87	hypothetical protein
148	1491	753	fig|6666666.120865.peg.1491	Ferric hydroxamate outer membrane receptor FhuA	bi	72	3175	fig|6666666.121035.peg.3175	99.87	Ferric hydroxamate outer membrane receptor FhuA
165	1682	746	fig|6666666.120865.peg.1682	hypothetical protein	bi	42	1403	fig|6666666.121035.peg.1403	99.87	hypothetical protein
254	2803	742	fig|6666666.120865.peg.2803	Outer membrane receptor for ferric coprogen and ferric-rhodotorulic acid	bi	70	3000	fig|6666666.121035.peg.3000	99.87	Ferrichrome-iron receptor @ Iron siderophore receptor protein
34	241	721	fig|6666666.120865.peg.241	ATP-dependent DNA helicase UvrD/PcrA	bi	40	1088	fig|6666666.121035.peg.1088	99.86	ATP-dependent DNA helicase UvrD/PcrA
55	436	696	fig|6666666.120865.peg.436	Enoyl-CoA hydratase (EC 4.2.1.17) / Delta(3)-cis-delta(2)-trans-enoyl-CoA isomerase (EC 5.3.3.8) / 3-hydroxyacyl-CoA dehydrogenase (EC 1.1.1.35) / 3-hydroxybutyryl-CoA epimerase (EC 5.1.2.3)	bi	54	1865	fig|6666666.121035.peg.1865	99.86	Enoyl-CoA hydratase (EC 4.2.1.17) / Delta(3)-cis-delta(2)-trans-enoyl-CoA isomerase (EC 5.3.3.8) / 3-hydroxyacyl-CoA dehydrogenase (EC 1.1.1.35) / 3-hydroxybutyryl-CoA epimerase (EC 5.1.2.3)
58	480	725	fig|6666666.120865.peg.480	Helicase PriA essential for oriC/DnaA-independent DNA replication	bi	50	1662	fig|6666666.121035.peg.1662	99.86	Helicase PriA essential for oriC/DnaA-independent DNA replication
61	533	730	fig|6666666.120865.peg.533	hypothetical protein	bi	48	1568	fig|6666666.121035.peg.1568	99.86	hypothetical protein
149	1498	738	fig|6666666.120865.peg.1498	A/G-specific adenine glycosylase (EC 3.2.2.-)	bi	61	2323	fig|6666666.121035.peg.2323	99.86	A/G-specific adenine glycosylase (EC 3.2.2.-)
27	206	683	fig|6666666.120865.peg.206	TonB-dependent receptor	bi	20	589	fig|6666666.121035.peg.589	99.85	TonB-dependent receptor
70	598	673	fig|6666666.120865.peg.598	2,4-dienoyl-CoA reductase [NADPH] (EC 1.3.1.34)	bi	32	804	fig|6666666.121035.peg.804	99.85	2,4-dienoyl-CoA reductase [NADPH] (EC 1.3.1.34)
143	1371	692	fig|6666666.120865.peg.1371	Zinc-regulated outer membrane receptor	bi	72	3225	fig|6666666.121035.peg.3225	99.85	Zinc-regulated outer membrane receptor
162	1636	677	fig|6666666.120865.peg.1636	Transglycosylase, Slt family	bi	10	361	fig|6666666.121035.peg.361	99.85	Transglycosylase, Slt family
176	1842	666	fig|6666666.120865.peg.1842	GTP pyrophosphokinase (EC 2.7.6.5), (p)ppGpp synthetase I	bi	57	1957	fig|6666666.121035.peg.1957	99.85	GTP pyrophosphokinase (EC 2.7.6.5), (p)ppGpp synthetase I
190	1982	659	fig|6666666.120865.peg.1982	Polysaccharide deacetylase, caspase activity	bi	1	116	fig|6666666.121035.peg.116	99.85	Polysaccharide deacetylase, caspase activity
251	2688	685	fig|6666666.120865.peg.2688	hypothetical protein	bi	60	2154	fig|6666666.121035.peg.2154	99.85	hypothetical protein
51	403	616	fig|6666666.120865.peg.403	Oligopeptide ABC transporter, periplasmic oligopeptide-binding protein OppA (TC 3.A.1.5.1)	bi	10	255	fig|6666666.121035.peg.255	99.84	Oligopeptide ABC transporter, periplasmic oligopeptide-binding protein OppA (TC 3.A.1.5.1)
87	816	630	fig|6666666.120865.peg.816	hypothetical protein	bi	63	2417	fig|6666666.121035.peg.2417	99.84	hypothetical protein
90	877	611	fig|6666666.120865.peg.877	Outer membrane vitamin B12 receptor BtuB	bi	61	2232	fig|6666666.121035.peg.2232	99.84	Outer membrane vitamin B12 receptor BtuB
97	943	622	fig|6666666.120865.peg.943	putative peptidase	bi	63	2536	fig|6666666.121035.peg.2536	99.84	putative peptidase
118	1175	641	fig|6666666.120865.peg.1175	Serine protein kinase (prkA protein), P-loop containing	bi	62	2359	fig|6666666.121035.peg.2359	99.84	Serine protein kinase (prkA protein), P-loop containing
126	1259	635	fig|6666666.120865.peg.1259	TonB-dependent receptor; Outer membrane receptor for ferrienterochelin and colicins	bi	28	692	fig|6666666.121035.peg.692	99.84	TonB-dependent receptor; Outer membrane receptor for ferrienterochelin and colicins
143	1378	638	fig|6666666.120865.peg.1378	Threonyl-tRNA synthetase (EC 6.1.1.3)	bi	72	3218	fig|6666666.121035.peg.3218	99.84	Threonyl-tRNA synthetase (EC 6.1.1.3)
148	1490	623	fig|6666666.120865.peg.1490	Long-chain-fatty-acid--CoA ligase (EC 6.2.1.3)	bi	72	3176	fig|6666666.121035.peg.3176	99.84	Long-chain-fatty-acid--CoA ligase (EC 6.2.1.3)
149	1497	641	fig|6666666.120865.peg.1497	Sensor histidine kinase	bi	61	2324	fig|6666666.121035.peg.2324	99.84	Sensor histidine kinase
221	2344	629	fig|6666666.120865.peg.2344	LppC putative lipoprotein	bi	59	2016	fig|6666666.121035.peg.2016	99.84	LppC putative lipoprotein
241	2540	621	fig|6666666.120865.peg.2540	ATP-dependent DNA helicase Rep	bi	48	1534	fig|6666666.121035.peg.1534	99.84	ATP-dependent DNA helicase Rep
251	2769	636	fig|6666666.120865.peg.2769	Alkaline phosphatase (EC 3.1.3.1)	bi	60	2076	fig|6666666.121035.peg.2076	99.84	Alkaline phosphatase (EC 3.1.3.1)
45	346	597	fig|6666666.120865.peg.346	Oxaloacetate decarboxylase alpha chain (EC 4.1.1.3)	bi	63	2451	fig|6666666.121035.peg.2451	99.83	Oxaloacetate decarboxylase alpha chain (EC 4.1.1.3)
51	394	573	fig|6666666.120865.peg.394	ATP-dependent protease La (EC 3.4.21.53) Type I	bi	10	263	fig|6666666.121035.peg.263	99.83	ATP-dependent protease La (EC 3.4.21.53) Type I
58	479	585	fig|6666666.120865.peg.479	Arginyl-tRNA synthetase (EC 6.1.1.19)	bi	50	1663	fig|6666666.121035.peg.1663	99.83	Arginyl-tRNA synthetase (EC 6.1.1.19)
136	1321	1157	fig|6666666.120865.peg.1321	Transcription-repair coupling factor	bi	24	632	fig|6666666.121035.peg.632	99.83	Transcription-repair coupling factor
150	1510	1135	fig|6666666.120865.peg.1510	hypothetical protein	bi	1	180	fig|6666666.121035.peg.180	99.83	hypothetical protein
153	1554	592	fig|6666666.120865.peg.1554	hypothetical protein	bi	29	739	fig|6666666.121035.peg.739	99.83	hypothetical protein
183	1909	576	fig|6666666.120865.peg.1909	FIG140336: TPR domain protein	bi	53	1843	fig|6666666.121035.peg.1843	99.83	FIG140336: TPR domain protein
238	2511	599	fig|6666666.120865.peg.2511	Acyl-CoA dehydrogenase (EC 1.3.99.3)	bi	72	3185	fig|6666666.121035.peg.3185	99.83	Acyl-CoA dehydrogenase (EC 1.3.99.3)
260	2873	573	fig|6666666.120865.peg.2873	Potassium efflux system KefA protein / Small-conductance mechanosensitive channel	bi	70	3065	fig|6666666.121035.peg.3065	99.83	Potassium efflux system KefA protein / Small-conductance mechanosensitive channel
76	695	561	fig|6666666.120865.peg.695	Glutaminyl-tRNA synthetase (EC 6.1.1.18)	bi	10	268	fig|6666666.121035.peg.268	99.82	Glutaminyl-tRNA synthetase (EC 6.1.1.18)
79	707	1106	fig|6666666.120865.peg.707	Potassium efflux system KefA protein / Small-conductance mechanosensitive channel	bi	41	1350	fig|6666666.121035.peg.1350	99.82	Potassium efflux system KefA protein / Small-conductance mechanosensitive channel
96	939	557	fig|6666666.120865.peg.939	DNA polymerase III subunits gamma and tau (EC 2.7.7.7)	bi	70	2959	fig|6666666.121035.peg.2959	99.82	DNA polymerase III subunits gamma and tau (EC 2.7.7.7)
166	1698	566	fig|6666666.120865.peg.1698	Von Willebrand factor type A domain protein	bi	40	987	fig|6666666.121035.peg.987	99.82	Von Willebrand factor type A domain protein
197	2071	568	fig|6666666.120865.peg.2071	Urea ABC transporter, permease protein UrtB	bi	67	2845	fig|6666666.121035.peg.2845	99.82	Urea ABC transporter, permease protein UrtB
216	2301	561	fig|6666666.120865.peg.2301	putative ABC transporter ATP-binding protein	bi	69	2907	fig|6666666.121035.peg.2907	99.82	putative ABC transporter ATP-binding protein
231	2454	572	fig|6666666.120865.peg.2454	Prolyl-tRNA synthetase (EC 6.1.1.15)	bi	70	3051	fig|6666666.121035.peg.3051	99.82	Prolyl-tRNA synthetase (EC 6.1.1.15)
247	2620	560	fig|6666666.120865.peg.2620	FIG00954367: hypothetical protein	bi	10	248	fig|6666666.121035.peg.248	99.82	FIG00954367: hypothetical protein
247	2627	550	fig|6666666.120865.peg.2627	Sulfite reductase [NADPH] hemoprotein beta-component (EC 1.8.1.2)	bi	10	241	fig|6666666.121035.peg.241	99.82	Sulfite reductase [NADPH] hemoprotein beta-component (EC 1.8.1.2)
4	18	1049	fig|6666666.120865.peg.18	RND multidrug efflux transporter; Acriflavin resistance protein	bi	61	2210	fig|6666666.121035.peg.2210	99.81	RND multidrug efflux transporter; Acriflavin resistance protein
26	193	518	fig|6666666.120865.peg.193	Two-component sensor PilS	bi	18	483	fig|6666666.121035.peg.483	99.81	Two-component sensor PilS
28	217	525	fig|6666666.120865.peg.217	Ferric iron ABC transporter, permease protein	bi	48	1498	fig|6666666.121035.peg.1498	99.81	Ferric iron ABC transporter, permease protein
29	224	2150	fig|6666666.120865.peg.224	Signal transduction histidine kinase CheA (EC 2.7.3.-)	bi	40	1256	fig|6666666.121035.peg.1256	99.81	Signal transduction histidine kinase CheA (EC 2.7.3.-)
51	398	527	fig|6666666.120865.peg.398	Oligopeptide transport system permease protein OppB (TC 3.A.1.5.1)	bi	10	259	fig|6666666.121035.peg.259	99.81	Oligopeptide transport system permease protein OppB (TC 3.A.1.5.1)
55	446	1043	fig|6666666.120865.peg.446	RND efflux system, inner membrane transporter CmeB	bi	54	1875	fig|6666666.121035.peg.1875	99.81	RND efflux system, inner membrane transporter CmeB
72	605	532	fig|6666666.120865.peg.605	General secretion pathway protein A	bi	50	1651	fig|6666666.121035.peg.1651	99.81	General secretion pathway protein A
94	921	550	fig|6666666.120865.peg.921	Glucose-6-phosphate isomerase (EC 5.3.1.9)	bi	57	1922	fig|6666666.121035.peg.1922	99.81	Glucose-6-phosphate isomerase (EC 5.3.1.9)
195	2054	539	fig|6666666.120865.peg.2054	Alkyl hydroperoxide reductase protein F (EC 1.6.4.-)	bi	50	1716	fig|6666666.121035.peg.1716	99.81	Alkyl hydroperoxide reductase protein F (EC 1.6.4.-)
200	2104	527	fig|6666666.120865.peg.2104	Peptide chain release factor 3	bi	28	710	fig|6666666.121035.peg.710	99.81	Peptide chain release factor 3
76	678	508	fig|6666666.120865.peg.678	Amidophosphoribosyltransferase (EC 2.4.2.14)	bi	10	283	fig|6666666.121035.peg.283	99.8	Amidophosphoribosyltransferase (EC 2.4.2.14)
144	1416	493	fig|6666666.120865.peg.1416	Apolipoprotein N-acyltransferase (EC 2.3.1.-) / Copper homeostasis protein CutE	bi	1	63	fig|6666666.121035.peg.63	99.8	Apolipoprotein N-acyltransferase (EC 2.3.1.-) / Copper homeostasis protein CutE
162	1620	494	fig|6666666.120865.peg.1620	Sulfate permease	bi	10	346	fig|6666666.121035.peg.346	99.8	Sulfate permease
198	2091	513	fig|6666666.120865.peg.2091	FIG022869: Oxidoreductase, GMC family	bi	66	2758	fig|6666666.121035.peg.2758	99.8	FIG022869: Oxidoreductase, GMC family
242	2562	502	fig|6666666.120865.peg.2562	conserved hypotheical protein	bi	59	1972	fig|6666666.121035.peg.1972	99.8	conserved hypotheical protein
44	327	484	fig|6666666.120865.peg.327	Cardiolipin synthetase (EC 2.7.8.-)	bi	1	195	fig|6666666.121035.peg.195	99.79	Cardiolipin synthetase (EC 2.7.8.-)
60	502	470	fig|6666666.120865.peg.502	Chloride channel protein	bi	33	819	fig|6666666.121035.peg.819	99.79	Chloride channel protein
73	617	471	fig|6666666.120865.peg.617	Urea carboxylase (EC 6.3.4.6)	bi	67	2842	fig|6666666.121035.peg.2842	99.79	Urea carboxylase (EC 6.3.4.6)
117	1161	469	fig|6666666.120865.peg.1161	GTP-binding protein EngA	bi	1	161	fig|6666666.121035.peg.161	99.79	GTP-binding protein EngA
123	1232	470	fig|6666666.120865.peg.1232	FIG002188: hypothetical protein	bi	63	2569	fig|6666666.121035.peg.2569	99.79	FIG002188: hypothetical protein
135	1309	472	fig|6666666.120865.peg.1309	Chromosomal replication initiator protein DnaA	bi	40	1171	fig|6666666.121035.peg.1171	99.79	Chromosomal replication initiator protein DnaA
144	1442	498	fig|6666666.120865.peg.1442	D-alanyl-D-alanine carboxypeptidase (EC 3.4.16.4)	bi	1	37	fig|6666666.121035.peg.37	99.79	D-alanyl-D-alanine carboxypeptidase (EC 3.4.16.4)
147	1482	469	fig|6666666.120865.peg.1482	Amidase (EC 3.5.1.4)	bi	53	1828	fig|6666666.121035.peg.1828	99.79	Amidase (EC 3.5.1.4)
192	2002	476	fig|6666666.120865.peg.2002	ABC1 family protein	bi	69	2917	fig|6666666.121035.peg.2917	99.79	ABC1 family protein
195	2056	474	fig|6666666.120865.peg.2056	Cryptochrome	bi	50	1714	fig|6666666.121035.peg.1714	99.79	Cryptochrome
234	2485	488	fig|6666666.120865.peg.2485	monooxygenase, flavin-binding family	bi	60	2060	fig|6666666.121035.peg.2060	99.79	monooxygenase, flavin-binding family
1	6	452	fig|6666666.120865.peg.6	Soluble lytic murein transglycosylase precursor (EC 3.2.1.-)	bi	24	619	fig|6666666.121035.peg.619	99.78	Soluble lytic murein transglycosylase precursor (EC 3.2.1.-)
25	182	459	fig|6666666.120865.peg.182	Putative transport protein	bi	18	532	fig|6666666.121035.peg.532	99.78	Putative transport protein
75	623	893	fig|6666666.120865.peg.623	Phosphoenolpyruvate carboxylase (EC 4.1.1.31)	bi	70	3143	fig|6666666.121035.peg.3143	99.78	Phosphoenolpyruvate carboxylase (EC 4.1.1.31)
80	714	454	fig|6666666.120865.peg.714	Serine/threonine protein kinase	bi	61	2312	fig|6666666.121035.peg.2312	99.78	Serine/threonine protein kinase
92	882	453	fig|6666666.120865.peg.882	DinG family ATP-dependent helicase YoaA	bi	66	2706	fig|6666666.121035.peg.2706	99.78	DinG family ATP-dependent helicase YoaA
108	1115	473	fig|6666666.120865.peg.1115	FIG00784343: hypothetical protein	bi	40	1305	fig|6666666.121035.peg.1305	99.78	FIG00784343: hypothetical protein
126	1257	451	fig|6666666.120865.peg.1257	Sensory histidine kinase BaeS	bi	28	690	fig|6666666.121035.peg.690	99.78	Sensory histidine kinase BaeS
144	1415	461	fig|6666666.120865.peg.1415	hypothetical protein	bi	1	64	fig|6666666.121035.peg.64	99.78	hypothetical protein
144	1453	451	fig|6666666.120865.peg.1453	UDP-N-acetylmuramate:L-alanyl-gamma-D-glutamyl-meso-diaminopimelate ligase (EC 6.3.2.-)	bi	1	26	fig|6666666.121035.peg.26	99.78	UDP-N-acetylmuramate:L-alanyl-gamma-D-glutamyl-meso-diaminopimelate ligase (EC 6.3.2.-)
179	1871	466	fig|6666666.120865.peg.1871	Dihydroorotase (EC 3.5.2.3)	bi	41	1337	fig|6666666.121035.peg.1337	99.78	Dihydroorotase (EC 3.5.2.3)
184	1925	447	fig|6666666.120865.peg.1925	Ubiquinone biosynthesis monooxygenase UbiB	bi	18	514	fig|6666666.121035.peg.514	99.78	Ubiquinone biosynthesis monooxygenase UbiB
200	2126	456	fig|6666666.120865.peg.2126	Decarboxylase family protein	bi	28	732	fig|6666666.121035.peg.732	99.78	Decarboxylase family protein
216	2305	465	fig|6666666.120865.peg.2305	5-methyltetrahydrofolate--homocysteine methyltransferase (EC 2.1.1.13)	bi	69	2911	fig|6666666.121035.peg.2911	99.78	5-methyltetrahydrofolate--homocysteine methyltransferase (EC 2.1.1.13)
251	2678	457	fig|6666666.120865.peg.2678	Amine oxidase [flavin-containing] A (EC 1.4.3.4)	bi	60	2164	fig|6666666.121035.peg.2164	99.78	Amine oxidase [flavin-containing] A (EC 1.4.3.4)
260	2869	464	fig|6666666.120865.peg.2869	hypothetical protein	bi	70	3069	fig|6666666.121035.peg.3069	99.78	hypothetical protein
262	2885	459	fig|6666666.120865.peg.2885	hypothetical protein	bi	63	2562	fig|6666666.121035.peg.2562	99.78	hypothetical protein
1	2	443	fig|6666666.120865.peg.2	hypothetical protein	bi	29	755	fig|6666666.121035.peg.755	99.77	hypothetical protein
6	37	434	fig|6666666.120865.peg.37	Poly (beta-D-mannuronate) C5 epimerase precursor (EC 5.1.3.-)	bi	18	569	fig|6666666.121035.peg.569	99.77	Poly (beta-D-mannuronate) C5 epimerase precursor (EC 5.1.3.-)
76	654	439	fig|6666666.120865.peg.654	Proton/glutamate symport protein @ Sodium/glutamate symport protein	bi	10	307	fig|6666666.121035.peg.307	99.77	Proton/glutamate symport protein @ Sodium/glutamate symport protein
76	656	432	fig|6666666.120865.peg.656	Ammonium transporter	bi	10	305	fig|6666666.121035.peg.305	99.77	Ammonium transporter
90	864	431	fig|6666666.120865.peg.864	NADH dehydrogenase (EC 1.6.99.3)	bi	61	2219	fig|6666666.121035.peg.2219	99.77	NADH dehydrogenase (EC 1.6.99.3)
113	1132	430	fig|6666666.120865.peg.1132	hypothetical protein	bi	48	1590	fig|6666666.121035.peg.1590	99.77	hypothetical protein
119	1184	441	fig|6666666.120865.peg.1184	Extracellular Matrix protein PelG	bi	51	1791	fig|6666666.121035.peg.1791	99.77	Extracellular Matrix protein PelG
127	1270	442	fig|6666666.120865.peg.1270	UDP-N-acetylmuramoylalanine--D-glutamate ligase (EC 6.3.2.9)	bi	59	2026	fig|6666666.121035.peg.2026	99.77	UDP-N-acetylmuramoylalanine--D-glutamate ligase (EC 6.3.2.9)
142	1362	445	fig|6666666.120865.peg.1362	FIG065221: Holliday junction DNA helicase	bi	69	2876	fig|6666666.121035.peg.2876	99.77	FIG065221: Holliday junction DNA helicase
144	1413	444	fig|6666666.120865.peg.1413	hypothetical protein	bi	1	66	fig|6666666.121035.peg.66	99.77	hypothetical protein
151	1520	441	fig|6666666.120865.peg.1520	Sensor protein PhoQ (EC 2.7.13.3)	bi	57	1962	fig|6666666.121035.peg.1962	99.77	Sensor protein PhoQ (EC 2.7.13.3)
163	1658	442	fig|6666666.120865.peg.1658	Histidine permease YuiF	bi	63	2495	fig|6666666.121035.peg.2495	99.77	Histidine permease YuiF
170	1804	428	fig|6666666.120865.peg.1804	hypothetical protein	bi	63	2585	fig|6666666.121035.peg.2585	99.77	hypothetical protein
174	1825	454	fig|6666666.120865.peg.1825	Long-chain-fatty-acid--CoA ligase (EC 6.2.1.3)	bi	72	3177	fig|6666666.121035.peg.3177	99.77	Long-chain-fatty-acid--CoA ligase (EC 6.2.1.3)
186	1953	436	fig|6666666.120865.peg.1953	Uracil permease	bi	1	7	fig|6666666.121035.peg.7	99.77	Uracil permease
200	2124	427	fig|6666666.120865.peg.2124	Uncharacterized conserved protein	bi	28	730	fig|6666666.121035.peg.730	99.77	Uncharacterized conserved protein
242	2542	437	fig|6666666.120865.peg.2542	Histidinol dehydrogenase (EC 1.1.1.23)	bi	59	1991	fig|6666666.121035.peg.1991	99.77	Histidinol dehydrogenase (EC 1.1.1.23)
244	2598	435	fig|6666666.120865.peg.2598	TRAP dicarboxylate transporter, DctM subunit, unknown substrate 6	bi	40	1085	fig|6666666.121035.peg.1085	99.77	TRAP dicarboxylate transporter, DctM subunit, unknown substrate 6
249	2659	432	fig|6666666.120865.peg.2659	Ribonuclease BN (EC 3.1.-.-)	bi	10	382	fig|6666666.121035.peg.382	99.77	Ribonuclease BN (EC 3.1.-.-)
260	2872	431	fig|6666666.120865.peg.2872	hypothetical protein	bi	70	3066	fig|6666666.121035.peg.3066	99.77	hypothetical protein
1	4	976	fig|6666666.120865.peg.4	putative exported protein	bi	24	617	fig|6666666.121035.peg.617	99.76	putative exported protein
8	46	413	fig|6666666.120865.peg.46	ABC-type antimicrobial peptide transport system, permease component	bi	41	1346	fig|6666666.121035.peg.1346	99.76	ABC-type antimicrobial peptide transport system, permease component
9	51	416	fig|6666666.120865.peg.51	hypothetical protein	bi	22	599	fig|6666666.121035.peg.599	99.76	hypothetical protein
61	520	840	fig|6666666.120865.peg.520	Na(+) H(+) antiporter subunit A; Na(+) H(+) antiporter subunit B	bi	48	1580	fig|6666666.121035.peg.1580	99.76	Na(+) H(+) antiporter subunit A; Na(+) H(+) antiporter subunit B
62	535	423	fig|6666666.120865.peg.535	BNR/Asp-box repeat protein	bi	1	95	fig|6666666.121035.peg.95	99.76	BNR/Asp-box repeat protein
89	860	412	fig|6666666.120865.peg.860	Long-chain fatty acid transport protein	bi	59	2000	fig|6666666.121035.peg.2000	99.76	Long-chain fatty acid transport protein
[truncated: 952 more rows]

## Sheet: Proportion of selected MG bins
Proportion of selected metagenomic bins in the beach sand metagenomic dataset
Environmental context for metagenomic bin determined using anvi'o and data from Rodriguez et al., (2015)						Context
http://www.nature.com/ismej/journal/vaop/ncurrent/full/ismej20155a.html
TABLE FOR NUMBER OF MAPPED READS					Before				During								After
Bin selection name	Bin name in figures and text	Sample site	Taxonomy	Genome length (Mbp)	OS-S1	OS-S2	OS-S3	OS-S4	OS-A	OS-B	OS-C	OS-D	OS-E	OS-F	OS-G	OS-H	OS-I600	OS-I606	OS-J598	OS-J604
Group_10_b	Bin_43	Pensacola Beach	Anaerophaga sp. HS1	2.85	3	2	4	2	4908	1749	202639	38	255	17	1	0	24	5	3	3
Group_10_c	Bin_42	Pensacola Beach	Acholeplasma laidlawii PG-8A	2.39	0	0	2	2	199	84	180881	35	81	6	3	0	0	0	0	0
Group_12_c	Bin_52	Pensacola Beach	Frankia alni ACN14a	2.81	29298	87137	62745	53334	2242	2777	647	609	276	1581	691	66	7132	6404	12688	8481
Group_15_c	Bin_56	Pensacola Beach	Thioalkalivibrio sp. HL-EbGR7	2.48	17860	57564	45898	38845	22228	32376	9060	3932	3734	10209	12331	1653	18653	16056	19893	15787
Group_20	Bin_11	Pensacola Beach	Nitrosococcus watsoni C-113	3.1	8	9	16	10	4188	1034	15970	82354	124658	304578	630314	53258	1768	974	2380	1755
Group_21_A	Bin_9	Pensacola Beach	Alkalilimnicola ehrlichii MLHE-1	2.32	0	0	0	3	325596	145463	228087	208928	1598597	879547	2801963	145756	297	290	677	708
Group_21_B	Bin_7	Pensacola Beach	Hyphomonas neptunium ATCC 15444	3.17	0	0	0	0	574181	681047	502188	18562	1451405	651935	539956	1301	13	26	15	8
Group_24_ba	Bin_22	Pensacola Beach	Cellvibrio japonicus Ueda107	2.56	0	0	4	2	319500	310265	154818	177260	6774	48798	8163	541	78	24	18	24
Group_25_a	Bin_29	Pensacola Beach	Nitrosococcus halophilus Nc4	2.4	239	1012	2035	586	7527	7935	2019	396	339	10785	1262	740	75894	109062	40357	24443
Group_26	Bin_31	Pensacola Beach	Ruegeria pomeroyi DSS-3	3.51	75	233	450	83	7023	7403	1696	841	429	13332	1966	207	44085	60520	112082	89400
Group_27_a	Bin_39	Pensacola Beach	Magnetospirillum magneticum AMB-1	2.53	194	703	494	181	3546	4834	2201	11470	22844	15442	39812	113503	530	389	461	449
Group_27_b	Bin_38	Pensacola Beach	alpha proteobacterium BAL199	2.32	34	87	116	37	11288	14561	7609	14509	42871	32185	51477	41059	492	410	446	303
Group_28	Bin_18	Pensacola Beach	Rhodospirillum rubrum	2.18	0	1	1	0	24	15	11	42	63288	526	204673	3193	8	11	6	6
Group_29	Bin_1	Pensacola Beach	Thioalkalivibrio sp. HL-EbGR7	3.22	0	0	0	0	406127	232555	153192	99989	458885	272255	577814	1763	151	101	477	229
Group_3_a	Bin_8	Pensacola Beach	Parvibaculum lavamentivorans DS-1	2.08	0	0	0	0	278196	271304	112402	383756	423776	518605	669246	107283	239	141	393	466
Group_3_b	Bin_2	Pensacola Beach	gamma proteobacterium HTCC2207	2.94	1	16	2	6	105835	145099	58687	16604	146248	313083	573929	1419	491	277	451	403
Group_30	Bin_35	Pensacola Beach	Anaerolinea thermophila UNI-1	3.29	9	21	10	6	45	35	5	43937	26	56530	88	498008	40	49	47	112
Group_33	Bin_28	Pensacola Beach	Azoarcus sp. EbN1	2.34	392	1168	2567	881	34947	40993	9381	16366	5938	13129	31564	21569	13141	9400	6721	4986
Group_34_a	Bin_3	Pensacola Beach	Parvibaculum lavamentivorans DS-1	2.56	0	0	0	0	140963	183895	62747	7465	141973	117685	364997	3863	14	21	9	6
Group_34_b	Bin_4	Pensacola Beach	Parvibaculum lavamentivorans DS-1	2.97	0	0	0	0	235507	427420	147458	19605	74549	73638	121887	6158	2	4	7	10
Group_35_a	Bin_17	Pensacola Beach	Alcanivorax sp. DG881	3.46	9	20	25	20	20107	18668	9585	4554	113608	60672	336033	8306	60	57	57	37
Group_36_a	Bin_26	Pensacola Beach	Ruegeria sp. R11	2.77	2	5	3	0	124985	77670	50449	21744	9361	32072	15605	1625	17	25	33	32
Group_39	Bin_6	Pensacola Beach	alpha proteobacterium BAL199	3.89	19	102	159	42	135004	150239	72644	57902	147225	215498	192362	84720	5963	5307	6561	7507
Group_42_b	Bin_50	Pensacola Beach	Thioalkalivibrio sp. HL-EbGR7	4.38	17314	43185	39639	40556	5760	7900	2253	1550	383	2653	1127	888	6478	5437	6135	4769
Group_42_c	Bin_54	Pensacola Beach	Thioalkalivibrio sp. HL-EbGR7	2.62	20988	54573	46244	63262	6797	9427	2736	876	452	1676	654	57	5543	5383	6005	4976
Group_44_b	Bin_37	Pensacola Beach	Azospirillum sp. B510	3.32	7	14	21	11	3663	5573	3006	96447	38455	18998	148098	196124	461	339	414	342
Group_46	Bin_33	Pensacola Beach	Nitrosococcus watsoni C-113	6.34	31	123	248	27	93048	103467	27365	104297	58629	163616	139505	504633	127122	122388	109528	65480
Group_47_a	Bin_32	Pensacola Beach	Thioalkalivibrio sp. HL-EbGR7	2.84	25	101	156	126	40989	36155	10050	50557	11393	111321	60590	120007	59561	51882	132866	160459
Group_50_a	Bin_20	Pensacola Beach	Parvibaculum lavamentivorans DS-1	2.62	0	1	0	2	62	40	20	18	294623	25376	293611	111918	22	40	34	33
Group_50_b	Bin_19	Pensacola Beach	Thioalkalivibrio sp. HL-EbGR7	2.67	0	0	0	5	30	16	16	23	139878	110207	153703	23355	23	9	11	7
Group_53_b	Bin_46	Pensacola Beach	Hahella chejuensis KCTC 2396	2.36	4471	12815	15877	11846	10945	16044	5590	3468	1425	6653	10885	1719	6327	5981	9032	7598
Group_54	Bin_41	Pensacola Beach	Treponema denticola ATCC 35405	5.2	0	0	0	0	47579	110	1358035	136	618	132	61	8	0	3	1	2
Group_55_Fixed	Bin_21	Pensacola Beach	Cyanothece sp PCC 8802	4.58	0	0	3	0	33	550312	723	8307	25	111	1	13	19	11	4	3
Group_56_a	Bin_55	Pensacola Beach	Flavobacteriales bacterium HTCC2170	2.23	33343	61675	80475	38861	20437	22001	11879	8371	843	3149	1179	857	12377	12840	13394	8532
Group_56_ba	Bin_53	Pensacola Beach	Robiginitalea biformata HTCC2501	2.16	19206	39828	44805	31178	4271	6362	2445	911	211	1133	360	45	5007	5207	5828	4121
Group_56_c	Bin_51	Pensacola Beach	Robiginitalea biformata HTCC2501	2.18	33089	60809	77342	57059	4006	5332	2264	900	153	1402	319	102	6808	7237	8007	5318
Group_57_a	Bin_25	Pensacola Beach	Flavobacteriales bacterium HTCC2170	2.35	1	0	2	0	100806	82319	88424	5235	9213	24222	4637	69	0	1	2	0
Group_59_a	Bin_24	Pensacola Beach	Alcanivorax borkumensis SK2	3.12	3	8	4	3	459330	290960	184392	100418	12669	32505	22540	1168	12	14	22	91
Group_59_b	Bin_23	Pensacola Beach	Alcanivorax borkumensis SK2	2.4	2	0	0	4	215252	148441	74018	108257	9790	26886	12746	4173	1	3	3	8
Group_6_A	Bin_45	Pensacola Beach	Rhodospirillum rubrum ATCC 11170	1.57	0	0	0	1	78	20	177908	18	118	32	1	0	0	0	0	3
Group_6_B	Bin_44	Pensacola Beach	Bacteroides fragilis NCTC 9343	4.31	0	0	0	0	93	37	668857	34	169	57	0	0	1	3	2	0
Group_6_C	Bin_40	Pensacola Beach	Anaerophaga thermohalophila DSM 12881	3.32	0	2	0	0	13084	164	662251	43	301	87	2	0	0	0	2	0
Group_60	Bin_30	Pensacola Beach	Solibacter usitatus Ellin6076	2.55	97	411	630	298	1788	2607	286	363	63	6659	299	153	34060	35787	85511	88380
Group_65_a	Bin_5	Pensacola Beach	Cellvibrio japonicus Ueda107	2.29	0	0	2	2	118484	47803	26718	68246	81361	50317	192108	23771	4	6	10	4
Group_65_b	Bin_13	Pensacola Beach	Thioalkalivibrio sp. HL-EbGR7	3.23	1	0	2	0	40611	33895	14623	35025	313501	196484	496950	31778	51	68	44	31
Group_65_c	Bin_12	Pensacola Beach	Hahella chejuensis KCTC 2396	2.54	0	2	2	0	36914	22528	16240	4859	336386	171864	364520	353	21	20	7	12
Group_66_b	Bin_34	Pensacola Beach	bacterium Ellin514	5.17	11	20	27	10	1043	1651	767	108784	9981	47071	45589	654352	643	370	377	321
Group_67_b	Bin_49	Pensacola Beach	Desulfatibacillum alkenivorans AK-01	2.23	9986	23860	19524	30270	1989	2673	1041	1129	680	1338	1633	1712	1990	1990	1995	1433
Group_68	Bin_36	Pensacola Beach	Nitrospira defluvii	3.49	34	174	325	64	10840	16616	5139	71568	3133	158001	23416	170614	11829	7005	11107	9856
Group_69	Bin_48	Pensacola Beach	Sorangium cellulosum 'So ce 56'	2.85	10001	27137	18352	18835	1033	1130	340	540	115	707	296	660	1995	1931	2472	1993
Group_70	Bin_10	Pensacola Beach	fungi	10.28	14	71	107	45	109	50	54	65	599204	128	257328	1673	62	47	22	24
Group_78	Bin_27	Pensacola Beach	Teredinibacter turnerae T7901	3.48	10	38	39	19	75627	81365	30699	91910	682	7533	6218	701	643	431	463	399
Group_8	Bin_47	Pensacola Beach	Flavobacteriales bacterium ALC-1	2.46	14711	23759	32657	17537	5296	6933	4347	5397	327	747	307	1898	3151	3544	3540	1967
Group_9_a	Bin_14	Pensacola Beach	Methylophaga thiooxidans DMS010	3.13	0	7	0	5	16	16	12	7	15106	44808	270764	56454	6	13	14	15
Group_9_b	Bin_16	Pensacola Beach	Desulfuromonas acetoxidans	3.21	0	2	0	4	40	18	12	30	29684	151002	253708	20136	15	7	8	4
Group_9_c	Bin_15	Pensacola Beach	Thioalkalivibrio sp. HL-EbGR7	2.39	1	0	6	0	31	23	20	36	19367	76018	216757	18661	11	22	12	5
TABLE FOR PERCENT OF MAPPED READS					Before				During								After
Bin selection name		Sample site	Taxonomy	Genome length (Mbp)	OS-S1	OS-S2	OS-S3	OS-S4	OS-A	OS-B	OS-C	OS-D	OS-E	OS-F	OS-G	OS-H	OS-I600	OS-I606	OS-J598	OS-J604
Group_10_b	Bin_43	Pensacola Beach	Anaerophaga sp. HS1	2.85	0.000153732	4.11865e-05	7.66733e-05	4.91901e-05	0.0260208	0.00937264	1.4407	0.00030569	0.00167899	8.3872e-05	4.2937e-06	0	0.000124608	2.7543e-05	1.62618e-05	1.83373e-05
Group_10_c	Bin_42	Pensacola Beach	Acholeplasma laidlawii PG-8A	2.39	0	0	3.83367e-05	4.91901e-05	0.00105504	0.000450144	1.28601	0.000281557	0.000533327	2.96019e-05	1.28811e-05	0	0	0	0	0
Group_12_c	Bin_52	Pensacola Beach	Frankia alni ACN14a	2.81	1.50135	1.79443	1.20272	1.31175	0.0118864	0.0148815	0.00459997	0.00489909	0.00181726	0.0078001	0.00296695	0.000441496	0.0370292	0.035277	0.0687766	0.0518394
Group_15_c	Bin_56	Pensacola Beach	Thioalkalivibrio sp. HL-EbGR7	2.48	0.915217	1.18543	0.879788	0.955395	0.117846	0.173498	0.0644138	0.0316309	0.0245857	0.0503676	0.0529456	0.0110575	0.0968461	0.088446	0.107832	0.0964968
Group_20	Bin_11	Pensacola Beach	Nitrosococcus watsoni C-113	3.1	0.000409952	0.000185339	0.000306693	0.000245951	0.0222036	0.00554106	0.113542	0.662495	0.820784	1.50268	2.70638	0.35626	0.00917943	0.00536537	0.012901	0.0107273
Group_21_A	Bin_9	Pensacola Beach	Alkalilimnicola ehrlichii MLHE-1	2.32	0	0	0	7.37852e-05	1.72622	0.779515	1.62163	1.68072	10.5256	4.33937	12.0308	0.97501	0.00154202	0.00159749	0.00366975	0.00432759
Group_21_B	Bin_7	Pensacola Beach	Hyphomonas neptunium ATCC 15444	3.17	0	0	0	0	3.04414	3.64963	3.5704	0.149322	9.55647	3.21642	2.31841	0.00870282	6.74958e-05	0.000143223	8.1309e-05	4.88994e-05
Group_24_ba	Bin_22	Pensacola Beach	Cellvibrio japonicus Ueda107	2.56	0	0	7.66733e-05	4.91901e-05	1.6939	1.66267	1.10071	1.42596	0.044602	0.240752	0.0350495	0.00361893	0.000404975	0.000132206	9.75708e-05	0.000146698
Group_25_a	Bin_29	Pensacola Beach	Nitrosococcus halophilus Nc4	2.4	0.0122473	0.0208404	0.0390076	0.0144127	0.039906	0.0425225	0.0143545	0.00318561	0.00223207	0.0532094	0.00541865	0.0049501	0.39404	0.600778	0.218759	0.149406
Group_26	Bin_31	Pensacola Beach	Ruegeria pomeroyi DSS-3	3.51	0.0038433	0.00479823	0.00862575	0.00204139	0.0372339	0.0396716	0.012058	0.00676541	0.00282466	0.0657754	0.00844141	0.00138469	0.228889	0.33338	0.607552	0.54645
Group_27_a	Bin_39	Pensacola Beach	Magnetospirillum magneticum AMB-1	2.53	0.00994133	0.0144771	0.00946916	0.0044517	0.0187999	0.0259047	0.0156484	0.0922702	0.150411	0.0761854	0.170941	0.759259	0.00275175	0.00214284	0.0024989	0.00274448
Group_27_b	Bin_38	Pensacola Beach	alpha proteobacterium BAL199	2.32	0.00174229	0.00179161	0.00222353	0.000910017	0.0598457	0.0780303	0.0540976	0.116717	0.282275	0.158789	0.221027	0.274657	0.00255446	0.00225852	0.00241759	0.00185206
Group_28	Bin_18	Pensacola Beach	Rhodospirillum rubrum	2.18	0	2.05933e-05	1.91683e-05	0	0.000127241	8.03829e-05	7.82066e-05	0.000337868	0.416706	0.0025951	0.878804	0.021359	4.15359e-05	6.05945e-05	3.25236e-05	3.66745e-05
Group_29	Bin_1	Pensacola Beach	Thioalkalivibrio sp. HL-EbGR7	3.22	0	0	0	0	2.15317	1.24623	1.08915	0.804359	3.02143	1.34321	2.48096	0.0117933	0.000783989	0.000556368	0.00258563	0.00139974
Group_3_a	Bin_8	Pensacola Beach	Parvibaculum lavamentivorans DS-1	2.08	0	0	0	0	1.47491	1.45388	0.799143	3.08712	2.79026	2.55861	2.87354	0.717651	0.00124088	0.000776712	0.0021303	0.00284839
Group_3_b	Bin_2	Pensacola Beach	gamma proteobacterium HTCC2207	2.94	5.12439e-05	0.000329492	3.83367e-05	0.00014757	0.561106	0.777565	0.417246	0.133571	0.962939	1.54464	2.46428	0.00949216	0.00254926	0.00152588	0.00244469	0.0024633
Group_30	Bin_35	Pensacola Beach	Anaerolinea thermophila UNI-1	3.29	0.000461196	0.000432458	0.000191683	0.00014757	0.000238577	0.00018756	3.55484e-05	0.35345	0.000171191	0.278899	0.000377845	3.33134	0.000207679	0.000269921	0.000254768	0.000684591
Group_33	Bin_28	Pensacola Beach	Azoarcus sp. EbN1	2.34	0.0200876	0.0240529	0.0492051	0.0216682	0.185279	0.219676	0.066696	0.131656	0.0390975	0.0647739	0.135526	0.144282	0.0682278	0.0517808	0.0364319	0.0304765
Group_34_a	Bin_3	Pensacola Beach	Parvibaculum lavamentivorans DS-1	2.56	0	0	0	0	0.747345	0.985467	0.446112	0.060052	0.934791	0.580616	1.56719	0.0258409	7.26878e-05	0.00011568	4.87854e-05	3.66745e-05
Group_34_b	Bin_4	Pensacola Beach	Parvibaculum lavamentivorans DS-1	2.97	0	0	0	0	1.24859	2.29048	1.04838	0.157712	0.490852	0.363304	0.523346	0.0411929	1.0384e-05	2.20344e-05	3.79442e-05	6.11242e-05
Group_35_a	Bin_17	Pensacola Beach	Alcanivorax sp. DG881	3.46	0.000461196	0.000411865	0.000479208	0.000491901	0.106601	0.100039	0.0681464	0.0366346	0.748028	0.299334	1.44282	0.0555616	0.000311519	0.00031399	0.000308974	0.00022616
Group_36_a	Bin_26	Pensacola Beach	Ruegeria sp. R11	2.77	0.000102488	0.000102966	5.7505e-05	0	0.662634	0.416222	0.358677	0.174919	0.0616355	0.158232	0.0670032	0.0108702	8.82637e-05	0.000137715	0.00017888	0.000195597
Group_39	Bin_6	Pensacola Beach	alpha proteobacterium BAL199	3.89	0.000973635	0.00210051	0.00304776	0.00103299	0.715752	0.805109	0.516476	0.465791	0.969372	1.06319	0.825944	0.56672	0.0309598	0.0292341	0.0355646	0.0458859
Group_42_b	Bin_50	Pensacola Beach	Thioalkalivibrio sp. HL-EbGR7	4.38	0.887238	0.88932	0.759814	0.997477	0.0305378	0.042335	0.0160181	0.0124689	0.00252178	0.013089	0.004839	0.00594012	0.0336337	0.0299502	0.0332554	0.0291501
Group_42_c	Bin_54	Pensacola Beach	Thioalkalivibrio sp. HL-EbGR7	2.62	1.07551	1.12384	0.88642	1.55593	0.0360357	0.0505179	0.0194521	0.00704696	0.0029761	0.00826879	0.00280808	0.000381292	0.0287792	0.0296528	0.0325507	0.0304154
Group_44_b	Bin_37	Pensacola Beach	Azospirillum sp. B510	3.32	0.000358708	0.000288306	0.000402535	0.000270546	0.0194202	0.0298649	0.0213717	0.775866	0.253199	0.0937294	0.635888	1.31194	0.0023935	0.00186741	0.00224413	0.00209045
Group_46	Bin_33	Pensacola Beach	Nitrosococcus watsoni C-113	6.34	0.00158856	0.00253297	0.00475375	0.000664066	0.493314	0.554465	0.194557	0.839015	0.38603	0.807224	0.598992	3.37566	0.660015	0.674186	0.593708	0.400241
Group_47_a	Bin_32	Pensacola Beach	Thioalkalivibrio sp. HL-EbGR7	2.84	0.0012811	0.00207992	0.00299026	0.00309898	0.217312	0.193749	0.0714524	0.406705	0.0750148	0.549219	0.260155	0.802766	0.30924	0.285797	0.720214	0.980793
Group_50_a	Bin_20	Pensacola Beach	Parvibaculum lavamentivorans DS-1	2.62	0	2.05933e-05	0	4.91901e-05	0.000328706	0.000214354	0.000142194	0.000144801	1.93988	0.125196	1.26068	0.748656	0.000114224	0.000220344	0.0001843	0.00020171
Group_50_b	Bin_19	Pensacola Beach	Thioalkalivibrio sp. HL-EbGR7	2.67	0	0	0	0.000122975	0.000159051	8.57417e-05	0.000113755	0.000185023	0.920997	0.543722	0.659954	0.156229	0.000119416	4.95774e-05	5.96266e-05	4.27869e-05
Group_53_b	Bin_46	Pensacola Beach	Hahella chejuensis KCTC 2396	2.36	0.229112	0.263903	0.304336	0.291353	0.0580272	0.0859775	0.0397432	0.0278983	0.00938261	0.0328236	0.0467369	0.011499	0.0328497	0.0329469	0.0489589	0.0464422
Group_54	Bin_41	Pensacola Beach	Treponema denticola ATCC 35405	5.2	0	0	0	0	0.25225	0.000589474	9.6552	0.00109405	0.00406909	0.000651241	0.000261916	5.35146e-05	0	1.65258e-05	5.4206e-06	1.22248e-05
Group_55_Fixed	Bin_21	Pensacola Beach	Cyanothece sp PCC 8802	4.58	0	0	5.7505e-05	0	0.000174956	2.94904	0.0051403	0.0668255	0.000164607	0.000547635	4.2937e-06	8.69613e-05	9.86477e-05	6.05945e-05	2.16824e-05	1.83373e-05
Group_56_a	Bin_55	Pensacola Beach	Flavobacteriales bacterium HTCC2170	2.23	1.70863	1.27009	1.54257	0.955788	0.108351	0.1179	0.084456	0.0673403	0.00555056	0.0155361	0.00506227	0.00573275	0.0642612	0.0707304	0.0726035	0.0521512
Group_56_ba	Bin_53	Pensacola Beach	Robiginitalea biformata HTCC2501	2.16	0.984191	0.820188	0.858837	0.766825	0.0226436	0.034093	0.0173832	0.00732852	0.00138928	0.00558982	0.00154573	0.00030102	0.0259963	0.0286833	0.0315913	0.0251893
Group_56_c	Bin_51	Pensacola Beach	Robiginitalea biformata HTCC2501	2.18	1.69561	1.25226	1.48252	1.40337	0.0212387	0.0285734	0.0160963	0.00724003	0.0010074	0.00691697	0.00136969	0.000682311	0.035347	0.0398657	0.0434028	0.0325058
Group_57_a	Bin_25	Pensacola Beach	Flavobacteriales bacterium HTCC2170	2.35	5.12439e-05	0	3.83367e-05	0	0.534444	0.441136	0.628667	0.0421129	0.060661	0.119503	0.0199099	0.000461564	0	5.50859e-06	1.08412e-05	0
Group_59_a	Bin_24	Pensacola Beach	Alcanivorax borkumensis SK2	3.12	0.000153732	0.000164746	7.66733e-05	7.37852e-05	2.43523	1.55921	1.31097	0.807811	0.0834164	0.160368	0.0967799	0.00781313	6.23038e-05	7.71203e-05	0.000119253	0.00055623
Group_59_b	Bin_23	Pensacola Beach	Alcanivorax borkumensis SK2	2.4	0.000102488	0	0	9.83802e-05	1.1412	0.795474	0.526245	0.870871	0.0644602	0.132646	0.0547275	0.0279146	5.19198e-06	1.65258e-05	1.62618e-05	4.88994e-05
Group_6_A	Bin_45	Pensacola Beach	Rhodospirillum rubrum ATCC 11170	1.57	0	0	0	2.45951e-05	0.000413533	0.000107177	1.26487	0.000144801	0.000776946	0.000157877	4.2937e-06	0	0	0	0	1.83373e-05
Group_6_B	Bin_44	Pensacola Beach	Bacteroides fragilis NCTC 9343	4.31	0	0	0	0	0.000493059	0.000198278	4.75536	0.000273512	0.00111274	0.000281218	0	0	5.19198e-06	1.65258e-05	1.08412e-05	0
Group_6_C	Bin_40	Pensacola Beach	Anaerophaga thermohalophila DSM 12881	3.32	0	4.11865e-05	0	0	0.0693676	0.000878853	4.7084	0.000345913	0.00198187	0.000429227	8.5874e-06	0	0	0	1.08412e-05	0
Group_60	Bin_30	Pensacola Beach	Solibacter usitatus Ellin6076	2.55	0.00497066	0.00846383	0.012076	0.00732933	0.00947946	0.0139705	0.00203337	0.00292015	0.00041481	0.0328532	0.00128382	0.00102347	0.176839	0.197136	0.463521	0.540216
Group_65_a	Bin_5	Pensacola Beach	Cellvibrio japonicus Ueda107	2.29	0	0	3.83367e-05	4.91901e-05	0.628168	0.256169	0.189957	0.549004	0.535704	0.248246	0.824854	0.159012	2.07679e-05	3.30516e-05	5.4206e-05	2.44497e-05
Group_65_b	Bin_13	Pensacola Beach	Thioalkalivibrio sp. HL-EbGR7	3.23	5.12439e-05	0	3.83367e-05	0	0.215308	0.181638	0.103965	0.281758	2.06418	0.969383	2.13375	0.212573	0.000264791	0.000374584	0.000238507	0.000189485
Group_65_c	Bin_12	Pensacola Beach	Hahella chejuensis KCTC 2396	2.54	0	4.11865e-05	3.83367e-05	0	0.195707	0.120724	0.115461	0.0390881	2.21486	0.847916	1.56514	0.00236133	0.000109032	0.000110172	3.79442e-05	7.3349e-05
Group_66_b	Bin_34	Pensacola Beach	bacterium Ellin514	5.17	0.000563683	0.000411865	0.000517545	0.000245951	0.00552968	0.00884747	0.00545313	0.875111	0.0657178	0.232232	0.195745	4.37718	0.00333844	0.00203818	0.00204357	0.00196209
Group_67_b	Bin_49	Pensacola Beach	Desulfatibacillum alkenivorans AK-01	2.23	0.511722	0.491355	0.374243	0.744492	0.0105451	0.0143242	0.00740118	0.00908222	0.00447732	0.00660122	0.00701161	0.0114521	0.010332	0.0109621	0.0108141	0.0087591
Group_68	Bin_36	Pensacola Beach	Nitrospira defluvii	3.49	0.00174229	0.00358323	0.00622971	0.00157408	0.0574705	0.0890428	0.0365367	0.575727	0.0206286	0.779521	0.100541	1.14129	0.061416	0.0385877	0.0602066	0.060244
Group_69	Bin_48	Pensacola Beach	Sorangium cellulosum 'So ce 56'	2.85	0.512491	0.558839	0.351777	0.463248	0.00547667	0.00605551	0.00241729	0.00434402	0.000757193	0.00348809	0.00127093	0.00441496	0.010358	0.0106371	0.0133997	0.0121821
Group_70	Bin_10	Pensacola Beach	fungi	10.28	0.000717415	0.00146212	0.00205101	0.00110678	0.000577886	0.000267943	0.000383923	0.000522891	3.94533	0.000631507	1.10489	0.0111912	0.000321903	0.000258904	0.000119253	0.000146698
Group_78	Bin_27	Pensacola Beach	Teredinibacter turnerae T7901	3.48	0.000512439	0.000782544	0.000747565	0.000467306	0.400952	0.436023	0.21826	0.739368	0.00449048	0.0371652	0.0266982	0.00468922	0.00333844	0.0023742	0.00250974	0.00243886
Group_8	Bin_47	Pensacola Beach	Flavobacteriales bacterium ALC-1	2.46	0.75385	0.489275	0.62598	0.431323	0.0280779	0.037153	0.0309058	0.0434161	0.00215306	0.00368543	0.00131817	0.0126963	0.0163599	0.0195225	0.0191889	0.0120231
Group_9_a	Bin_14	Pensacola Beach	Methylophaga thiooxidans DMS010	3.13	0	0.000144153	0	0.000122975	8.48274e-05	8.57417e-05	8.53162e-05	5.63114e-05	0.0994623	0.221067	1.16258	0.377639	3.11519e-05	7.16117e-05	7.58884e-05	9.16863e-05
Group_9_b	Bin_16	Pensacola Beach	Desulfuromonas acetoxidans	3.21	0	4.11865e-05	0	9.83802e-05	0.000212068	9.64594e-05	8.53162e-05	0.000241334	0.195448	0.744991	1.08935	0.134696	7.78797e-05	3.85602e-05	4.33648e-05	2.44497e-05
Group_9_c	Bin_15	Pensacola Beach	Thioalkalivibrio sp. HL-EbGR7	2.39	5.12439e-05	0	0.00011501	0	0.000164353	0.000123254	0.000142194	0.000289601	0.127518	0.375046	0.930689	0.12483	5.71118e-05	0.000121189	6.50472e-05	3.05621e-05
TABLE FOR NUMBER OF MAPPED READS					Before				During								After
Bin selection name		Sample site	Taxonomy	Genome length (Mbp)	OS-S1	OS-S2	OS-S3	OS-S4	OS-A	OS-B	OS-C	OS-D	OS-E	OS-F	OS-G	OS-H	OS-I600	OS-I606	OS-J598	OS-J604
Group_10_b	Bin_43	Pensacola Beach	Anaerophaga sp. HS1	2.85	0.018292	0.00869046	0.00466061	0.0175912	15.1997	5.65132	99.8272	0.128535	0.857658	0.0523881	0.00353926	0	0.0366892	0.0160143	0.0106178	0.00890072
Group_10_c	Bin_42	Pensacola Beach	Acholeplasma laidlawii PG-8A	2.39	0	0	0.00201079	0.0103891	0.791581	0.343887	99.9473	0.123412	0.303546	0.0232498	0.00456617	0	0	0	0	0
Group_12_c	Bin_52	Pensacola Beach	Frankia alni ACN14a	2.81	76.0577	95.6013	91.8026	90.8005	7.08056	8.65611	2.06558	2.05503	0.874891	5.12249	2.19858	0.220793	20.6991	19.0533	34.2854	24.4608
Group_15_c	Bin_56	Pensacola Beach	Thioalkalivibrio sp. HL-EbGR7	2.48	64.1713	91.636	86.8375	85.4146	55.8069	69.0623	27.7782	13.9581	12.4682	32.1362	36.2607	6.09713	49.6056	45.4112	53.0137	45.5976
Group_20	Bin_11	Pensacola Beach	Nitrosococcus watsoni C-113	3.1	0.0149411	0.0165546	0.0182004	0.0137471	9.89722	1.49053	37.0809	91.0131	95.1623	99.5934	99.7604	79.9252	5.14723	2.94321	7.07922	5.291
Group_21_A	Bin_9	Pensacola Beach	Alkalilimnicola ehrlichii MLHE-1	2.32	0	0	0	0.00513593	99.7341	99.1141	99.5591	99.5705	99.901	99.8799	99.9223	99.0879	1.15351	1.12417	2.67794	2.79576
Group_21_B	Bin_7	Pensacola Beach	Hyphomonas neptunium ATCC 15444	3.17	0	0	0	0	99.9465	99.976	99.9479	42.3083	99.9851	99.9729	99.963	3.8198	0.0362534	0.0776723	0.0394346	0.0232765
Group_24_ba	Bin_22	Pensacola Beach	Cellvibrio japonicus Ueda107	2.56	0	0	0.00441175	0.00183498	99.6768	99.6692	98.589	99.2423	21.071	82.4166	24.3781	1.96706	0.286413	0.0922954	0.0675037	0.0910461
Group_25_a	Bin_29	Pensacola Beach	Nitrosococcus halophilus Nc4	2.4	0.921541	2.9542	5.58742	2.26351	24.0902	25.6172	6.5467	1.35957	1.10891	33.4721	4.29417	2.64237	91.5945	96.8155	77.5105	59.9859
Group_26	Bin_31	Pensacola Beach	Ruegeria pomeroyi DSS-3	3.51	0.22285	0.501469	0.947026	0.213037	15.3546	16.2024	3.8419	2.17858	0.994751	28.9925	4.50292	0.431208	63.1991	75.3284	89.6698	85.8237
Group_27_a	Bin_39	Pensacola Beach	Magnetospirillum magneticum AMB-1	2.53	1.12917	3.35114	2.42995	0.921152	12.0926	16.1826	7.58365	34.4459	54.2255	42.0985	72.1006	97.0093	1.88454	1.37133	1.6815	1.60909
Group_27_b	Bin_38	Pensacola Beach	alpha proteobacterium BAL199	2.32	0.191716	0.402539	0.591236	0.231785	34.2779	42.5972	25.3615	43.9013	77.5919	70.4988	83.4494	76.3958	1.87166	1.59118	1.73416	1.20667
Group_28	Bin_18	Pensacola Beach	Rhodospirillum rubrum	2.18	0	0.0114878	0.0114878	0	0.093138	0.0669587	0.050711	0.173553	88.4892	1.42998	99.0591	8.45172	0.0343261	0.0451273	0.020321	0.0216941
Group_29	Bin_1	Pensacola Beach	Thioalkalivibrio sp. HL-EbGR7	3.22	0	0	0	0	99.7717	99.5527	97.9932	93.911	99.5779	99.7206	99.6754	5.14394	0.435331	0.292284	1.40002	0.668518
Group_30	Bin_8	Pensacola Beach	Parvibaculum lavamentivorans DS-1	2.08	0.0295988	0.0569208	0.0434116	0.0278988	0.118699	0.10009	0.0146932	69.5949	0.0496653	77.681	0.227987	99.7248	0.106768	0.135335	0.128778	0.299844
Group_33	Bin_2	Pensacola Beach	gamma proteobacterium HTCC2207	2.94	1.67033	3.87607	8.36453	3.25708	72.5905	78.397	30.0217	48.2697	18.7647	40.6463	67.9941	56.6196	39.1369	30.5778	23.474	17.7943
Group_34_a	Bin_35	Pensacola Beach	Anaerolinea thermophila UNI-1	3.29	0	0	0	0	98.4381	99.2009	87.2906	24.0363	97.9574	97.5204	99.6942	13.2827	0.0426393	0.076111	0.0330816	0.0220414
Group_34_b	Bin_28	Pensacola Beach	Azoarcus sp. EbN1	2.34	0	0	0	0	98.4113	99.3509	95.7997	45.742	85.7161	87.0731	94.5055	17.8264	0.00677688	0.0136212	0.021241	0.0304117
Group_35_a	Bin_3	Pensacola Beach	Parvibaculum lavamentivorans DS-1	2.56	0.00998052	0.0242136	0.0256601	0.0312144	41.3354	39.417	22.3502	11.7709	92.5366	79.5351	99.5229	20.4458	0.114819	0.124482	0.111319	0.0864111
Group_36_a	Bin_4	Pensacola Beach	Parvibaculum lavamentivorans DS-1	2.97	0.0135526	0.0202386	0.0109505	0	96.8131	88.6536	77.7954	50.433	25.6832	62.1003	38.5415	5.24852	0.0559814	0.0773042	0.0917965	0.105385
Group_39	Bin_17	Pensacola Beach	Alcanivorax sp. DG881	3.46	0.0726064	0.245487	0.324992	0.0903913	91.9768	92.941	76.8487	72.3723	92.434	96.1296	95.9904	81.6045	12.6248	11.3753	14.1165	15.7544
Group_3_a	Bin_26	Pensacola Beach	Ruegeria sp. R11	2.77	0	0	0	0	98.0515	98.1121	95.5035	98.3809	98.4033	98.6837	98.8014	95.5757	1.02013	0.640585	1.79186	2.03546
Group_3_b	Bin_6	Pensacola Beach	alpha proteobacterium BAL199	3.89	0.00853653	0.0453694	0.0154066	0.0147264	94.4573	97.341	81.2395	40.1808	96.8639	99.2718	99.5247	4.30993	1.45362	0.860047	1.44573	1.28983
Group_42_b	Bin_50	Pensacola Beach	Thioalkalivibrio sp. HL-EbGR7	4.38	44.8995	70.5243	67.9016	72.1083	10.9848	14.5397	4.5244	3.14406	0.770811	5.34815	2.12911	1.72248	12.7554	11.0887	12.4236	9.7639
Group_42_c	Bin_54	Pensacola Beach	Thioalkalivibrio sp. HL-EbGR7	2.62	69.6899	91.0008	87.7228	94.9715	21.5267	28.3734	9.18809	3.17884	1.56243	5.9585	2.21282	0.196157	18.1607	17.9909	20.0074	16.8769
Group_44_b	Bin_37	Pensacola Beach	Azospirillum sp. B510	3.32	0.0287675	0.0538638	0.0412856	0.0232608	9.33725	14.2182	7.70497	90.7163	62.2952	40.7648	96.3612	97.7477	1.25051	0.919778	1.09747	0.875182
Group_46	Bin_33	Pensacola Beach	Nitrosococcus watsoni C-113	6.34	0.0380994	0.118365	0.234823	0.0276485	70.7528	75.029	30.7042	75.8569	53.0762	88.2707	82.9986	99.1685	80.89	80.647	77.8298	60.6388
Group_47_a	Bin_32	Pensacola Beach	Thioalkalivibrio sp. HL-EbGR7	2.84	0.0951476	0.355818	0.403005	0.437172	67.3663	64.2823	26.0799	74.3361	28.0029	92.3809	79.3278	89.8666	79.3229	76.713	93.5356	94.7399
Group_50_a	Bin_20	Pensacola Beach	Parvibaculum lavamentivorans DS-1	2.62	0	0.0095646	0	0.00240068	0.21225	0.116147	0.0647802	0.0608553	99.5781	58.6893	99.6217	96.3303	0.0783459	0.112298	0.106278	0.08269
Group_50_b	Bin_19	Pensacola Beach	Thioalkalivibrio sp. HL-EbGR7	2.67	0	0	0	0.022472	0.100467	0.0495209	0.0441562	0.0713927	98.3102	97.2191	98.8854	56.3323	0.0497836	0.0315508	0.0263361	0.0263361
Group_53_b	Bin_46	Pensacola Beach	Hahella chejuensis KCTC 2396	2.36	24.6285	46.2673	54.3604	50.4452	34.5762	46.6741	19.2472	12.5581	5.15946	23.3889	32.2097	6.10644	21.5316	20.8437	30.476	26.0072
Group_54	Bin_41	Pensacola Beach	Treponema denticola ATCC 35405	5.2	0	0	0	0	57.4483	0.190423	99.9926	0.241303	1.09651	0.23663	0.102644	0.00698007	0	0.00582634	0.00194211	0.00194211
Group_55_Fixed	Bin_21	Pensacola Beach	Cyanothece sp PCC 8802	4.58	0	0	0.00702955	0	0.065711	99.9745	1.47308	16.0814	0.0523505	0.233722	0.00220492	0.028664	0.0312618	0.0241013	0.00881968	0.00661476
Group_56_a	Bin_55	Pensacola Beach	Flavobacteriales bacterium HTCC2170	2.23	87.3269	95.0148	97.3749	88.4971	57.7865	60.8291	38.9147	30.151	3.52165	12.9322	4.81102	3.59598	41.4067	42.6655	44.2595	30.8449
Group_56_ba	Bin_53	Pensacola Beach	Robiginitalea biformata HTCC2501	2.16	72.1207	88.271	90.9875	85.341	17.1125	24.4858	9.94324	3.95326	0.869664	4.91395	1.54785	0.207341	19.9475	21.0293	23.2576	16.9669
Group_56_c	Bin_51	Pensacola Beach	Robiginitalea biformata HTCC2501	2.18	87.0875	95.0943	97.475	95.5606	15.9485	20.6483	8.95898	3.89945	0.659301	6.0032	1.36644	0.440617	25.8702	27.4969	30.0532	20.8469
Group_57_a	Bin_25	Pensacola Beach	Flavobacteriales bacterium HTCC2170	2.35	0.0106891	0	0.0113278	0	97.3589	95.7351	95.8296	19.1987	30.7917	61.9166	17.0516	0.289201	0	0.00430117	0.00860235	0
Group_59_a	Bin_24	Pensacola Beach	Alcanivorax borkumensis SK2	3.12	0.0186574	0.0344346	0.0141131	0.0140491	99.6874	99.4842	98.4049	93.854	30.5583	61.8644	47.3923	3.46692	0.0371868	0.0439393	0.065349	0.275285
Group_59_b	Bin_23	Pensacola Beach	Alcanivorax borkumensis SK2	2.4	0.0164916	0	0	0.0159488	98.7335	97.7338	90.4485	94.8767	30.2892	63.379	37.8748	15.1356	0.00421683	0.00905993	0.0126505	0.0280148
Group_60	Bin_45	Pensacola Beach	Rhodospirillum rubrum ATCC 11170	1.57	0.477052	1.48873	1.91256	1.37009	5.94788	8.34953	0.983658	1.27594	0.13013	20.5667	0.733001	0.35825	65.3468	69.0565	90.9195	87.3636
Group_65_a	Bin_44	Pensacola Beach	Bacteroides fragilis NCTC 9343	4.31	0	0	0.00218421	0.00161632	98.2708	85.1181	65.4959	93.0166	94.7852	86.6856	99.6309	62.1739	0.0142411	0.0257737	0.0411069	0.0168621
Group_65_b	Bin_40	Pensacola Beach	Anaerophaga thermohalophila DSM 12881	3.32	0.00776406	0	0.00578438	0	67.5651	61.3713	33.7529	63.6862	99.5682	99.0437	99.8027	60.0023	0.148321	0.192277	0.118162	0.0778262
Group_65_c	Bin_30	Pensacola Beach	Solibacter usitatus Ellin6076	2.55	0	0.00201087	0.00169544	0	72.1598	55.2646	43.131	16.4509	99.8189	99.4086	99.858	1.16859	0.0759401	0.0680937	0.0216859	0.0383249
Group_66_b	Bin_5	Pensacola Beach	Cellvibrio japonicus Ueda107	2.29	0.0350552	0.040005	0.0504462	0.0179433	1.84808	2.91486	1.34107	84.2011	15.4673	57.2924	54.0338	99.6077	1.13708	0.661755	0.654273	0.53913
Group_67_b	Bin_13	Pensacola Beach	Thioalkalivibrio sp. HL-EbGR7	3.23	48.4736	72.3823	66.0207	83.2776	7.94689	10.6045	3.51106	4.74997	2.6508	5.45239	6.34122	7.06008	7.92923	8.15041	8.26894	6.00128
Group_68	Bin_12	Pensacola Beach	Hahella chejuensis KCTC 2396	2.54	0.112222	0.402531	0.756958	0.200091	24.7794	35.5888	12.3002	83.6954	7.6447	97.2113	45.4442	97.5552	26.6607	17.2109	26.0387	23.3761
Group_69	Bin_34	Pensacola Beach	bacterium Ellin514	5.17	41.8143	70.2158	56.3561	61.9184	3.29607	3.63069	1.08923	1.69438	0.3438	2.31952	0.834228	1.86209	6.24641	6.14017	7.80726	6.38712
Group_6_A	Bin_49	Pensacola Beach	Desulfatibacillum alkenivorans AK-01	2.23	0	0	0	0.0159893	0.368008	0.0863802	99.9479	0.111797	0.656579	0.185692	0.00643392	0	0	0	0	0.0110205
Group_6_B	Bin_36	Pensacola Beach	Nitrospira defluvii	3.49	0	0	0	0	0.202596	0.0790164	99.9831	0.0734287	0.3693	0.127776	0	0	0.00234174	0.00345465	0.00468349	0
Group_6_C	Bin_48	Pensacola Beach	Sorangium cellulosum 'So ce 56'	2.85	0	0.00150778	0	0	30.9326	0.470459	99.9109	0.123729	0.837423	0.238381	0.00609145	0	0	0	0.00609145	0
Group_70	Bin_10	Pensacola Beach	fungi	10.28	0.00174096	0.00740151	0.00785863	0.00790726	0.0972019	0.0442437	0.0460917	0.0360933	99.0457	0.101472	89.0341	1.5267	0.0170595	0.0194326	0.0121478	0.00974548
Group_78	Bin_27	Pensacola Beach	Teredinibacter turnerae T7901	3.48	0.0566345	0.123787	0.161004	0.0589461	91.366	92.9266	64.35	94.5148	2.21753	23.604	18.306	2.45347	2.21711	1.52143	1.69256	1.43177
Group_8	Bin_47	Pensacola Beach	Flavobacteriales bacterium ALC-1	2.46	57.466	65.4719	77.1259	59.6374	17.9288	22.9163	14.6247	18.627	1.14504	2.92854	1.15425	6.99429	11.4958	12.8729	13.053	7.3908
Group_9_a	Bin_14	Pensacola Beach	Methylophaga thiooxidans DMS010	3.13	0	0.010944	0	0.015411	0.0461053	0.0374586	0.0308539	0.021569	33.7614	72.7116	99.4653	79.8428	0.0185379	0.0309815	0.0432656	0.0469668
Group_9_b	Bin_16	Pensacola Beach	Desulfuromonas acetoxidans	3.21	0	0.00283625	0	0.0105658	0.095435	0.0385543	0.0318532	0.0915079	53.9339	97.7142	99.4087	44.526	0.0448501	0.0192304	0.0201654	0.00953727
Group_9_c	Bin_15	Pensacola Beach	Thioalkalivibrio sp. HL-EbGR7	2.39	0.0104969	0	0.0112915	0	0.113584	0.0709689	0.0654068	0.143611	50.2324	94.0366	99.6562	52.2723	0.0383491	0.0856896	0.0467132	0.0152226

## Sheet: Seven ecological patterns
Ecological patterns (n=7) of 10 cultivar genomes and 56 draft genomes
Metagenomic bin were determined using anvi'o and data from Rodriguez et al., (2015)							Context
http://www.nature.com/ismej/journal/vaop/ncurrent/full/ismej20155a.html
Cultivar genomes are from Overholt et al., 2013
http://www.ncbi.nlm.nih.gov/pmc/articles/PMC3868850/
	Bin name in suppementary material	Bin name in figures and text	Recovery method	Ecological pattern	RAST best hit	RAST genus level	Best hit score (RAST)	Total Size (Kbp)	Num Contigs	N50	GC-Content	Completion	Contamination		Genus	Number of genomes
	AXBV01_Marinobacter	G	Culture	First "oil phase"	Marinobacter hydrocarbonoclasticus aquaeolei VT8	Marinobacter	536	3560	N/A	N/A	0.5862	0.9865	0.0438		Acholeplasma	1
	AXBW01_Marinobacter	K	Culture	First "oil phase"	Marinobacter hydrocarbonoclasticus aquaeolei VT8	Marinobacter	539	4130	N/A	N/A	0.5731	0.9887	0.05		Acinetobacter	1
	AXBX01 Alcanivorax	E	Culture	First "oil phase"	Alcanivorax borkumensis SK2	Alcanivorax	531	4700	N/A	N/A	0.6152	0.9887	0.05		Alkalilimnicola	1
	AXBY01 Labrenzia	D	Culture	All oil samples	Labrenzia aggregata IAM 12614	Labrenzia	544	6830	N/A	N/A	0.5879	0.9865	0.0519		Anaerolinea	1
	AXBZ01 Alcanivorax	F	Culture	First "oil phase"	Alcanivorax borkumensis SK2	Alcanivorax	542	3640	N/A	N/A	0.578	0.9887	0.0438		Azoarcus	1
	AXCA01 Halomonas	B	Culture	All oil samples	Chromohalobacter salexigens DSM 3043	Chromohalobacter	520	3670	N/A	N/A	0.6766	0.9887	0.0456		Azospirillum	1
	AXCB01 Marinobacter	J	Culture	First "oil phase"	Marinobacter hydrocarbonoclasticus aquaeolei VT8	Marinobacter	539	4300	N/A	N/A	0.5718	0.9887	0.0567		Bacteroides	1
	AXCC01 Marinobacter	H	Culture	First "oil phase"	Marinobacter hydrocarbonoclasticus aquaeolei VT8	Marinobacter	539	3980	N/A	N/A	0.5743	0.9887	0.05		Chromohalobacter	1
	AXCD01 Acinetobacter	A	Culture	All oil samples	Acinetobacter junii SH205	Acinetobacter	507	3440	N/A	N/A	0.3904	0.9869	0.042		Cyanothece	1
	AXCE01 Labrenzia	C	Culture	All oil samples	Labrenzia aggregata IAM 12614	Labrenzia	544	6830	N/A	N/A	0.5879	0.9865	0.0519		Desulfatibacillum	1
	Group_10_b	Bin_43	Metagenome	N/A	Anaerophaga sp. HS1	Anaerophaga	502	2850	713	3990	0.3869	0.1756	0.0041		Desulfuromonas	1
	Group_10_c	Bin_42	Metagenome	N/A	Acholeplasma laidlawii PG-8A	Acholeplasma	512	2390	532	4441	0.3507	0.7623	0.0459		Frankia	1
	Group_12_c	Bin_52	Metagenome	Before the "oil phase"	Frankia alni ACN14a	Frankia	512	2810	373	8746	0.6412	0.8944	0.0823		fungi	1
	Group_15_c	Bin_56	Metagenome	Before the "oil phase"	Thioalkalivibrio sp. HL-EbGR7	Thioalkalivibrio	528	2480	474	5648	0.5426	0.3429	0.0306		gamma proteobacterium	1
	Group_20	Bin_11	Metagenome	Second "oil phase"	Nitrosococcus watsoni C-113	Nitrosococcus	500	3100	110	59157	0.4577	0.9674	0.0409		Hyphomonas	1
	Group_21_A	Bin_9	Metagenome	All oil samples	Alkalilimnicola ehrlichii MLHE-1	Alkalilimnicola	546	2320	74	63045	0.6292	0.9244	0.0346		Magnetospirillum	1
	Group_21_B	Bin_7	Metagenome	All oil samples	Hyphomonas neptunium ATCC 15444	Hyphomonas	538	3170	51	91943	0.6374	0.9151	0.0205		Methylophaga	1
	Group_24_ba	Bin_22	Metagenome	First "oil phase"	Cellvibrio japonicus Ueda107	Cellvibrio	500	2560	202	17615	0.5498	0.9031	0.0386		Nitrospira	1
	Group_25_a	Bin_29	Metagenome	After the 'oil phase"	Nitrosococcus halophilus Nc4	Nitrosococcus	529	2400	488	5379	0.573	0.5487	0		Solibacter	1
	Group_26	Bin_31	Metagenome	After the 'oil phase"	Ruegeria pomeroyi DSS-3	Ruegeria	504	3510	967	3514	0.6332	0.1987	0.0393		Sorangium	1
	Group_27_a	Bin_39	Metagenome	Weathered samples	Magnetospirillum magneticum AMB-1	Magnetospirillum	508	2530	623	3914	0.6075	0.2235	0.0201		Teredinibacter	1
	Group_27_b	Bin_38	Metagenome	All oil samples	alpha proteobacterium BAL199	alpha proteobacterium	542	2320	603	3781	0.6314	0.3156	0.0134		Treponema	1
	Group_28	Bin_18	Metagenome	Second "oil phase"	Rhodospirillum rubrum	Rhodospirillum	531	2180	316	8374	0.5101	0.8043	0.0219		Verrucomicrobia	1
	Group_29	Bin_1	Metagenome	All oil samples	Thioalkalivibrio sp. HL-EbGR7	Thioalkalivibrio	546	3220	67	85154	0.4935	0.9602	0.0409		alpha proteobacterium	2
	Group_3_a	Bin_8	Metagenome	All oil samples	Parvibaculum lavamentivorans DS-1	Parvibaculum	516	2080	356	6464	0.5857	0.8884	0.0601		Anaerophaga	2
	Group_3_b	Bin_2	Metagenome	All oil samples	gamma proteobacterium HTCC2207	gamma proteobacterium	507	2940	232	18413	0.5538	0.9414	0.0445		Cellvibrio	2
	Group_30	Bin_35	Metagenome	Weathered samples	Anaerolinea thermophila UNI-1	Anaerolinea	549	3290	281	16580	0.5001	0.874	0.0331		Hahella	2
	Group_33	Bin_28	Metagenome	N/A	Azoarcus sp. EbN1	Azoarcus	515	2340	546	4304	0.576	0.2877	0.0023		Rhodospirillum	2
	Group_34_a	Bin_3	Metagenome	All oil samples	Parvibaculum lavamentivorans DS-1	Parvibaculum	500	2560	208	17882	0.622	0.8521	0.046		Robiginitalea	2
	Group_34_b	Bin_4	Metagenome	All oil samples	Parvibaculum lavamentivorans DS-1	Parvibaculum	500	2970	402	8872	0.625	0.5314	0.0166		Ruegeria	2
	Group_35_a	Bin_17	Metagenome	Second "oil phase"	Alcanivorax sp. DG881	Alcanivorax	514	3460	432	10413	0.6709	0.5949	0.0471		Flavobacteriales	3
	Group_36_a	Bin_26	Metagenome	First "oil phase"	Ruegeria sp. R11	Ruegeria	511	2770	624	4532	0.6293	0.4357	0.0327		Nitrosococcus	3
	Group_39	Bin_6	Metagenome	All oil samples	alpha proteobacterium BAL199	alpha proteobacterium	536	3890	590	7939	0.6614	0.3066	0.0183		Marinobacter	4
	Group_42_b	Bin_50	Metagenome	Before the "oil phase"	Thioalkalivibrio sp. HL-EbGR7	Thioalkalivibrio	514	4380	1201	3595	0.5866	0.3194	0.0768		Parvibaculum	4
	Group_42_c	Bin_54	Metagenome	Before the "oil phase"	Thioalkalivibrio sp. HL-EbGR7	Thioalkalivibrio	530	2620	411	7213	0.5882	0.3905	0.0188		Alcanivorax	5
	Group_44_b	Bin_37	Metagenome	Weathered samples	Azospirillum sp. B510	Azospirillum	518	3320	572	6531	0.6622	0.3267	0.0041		Thioalkalivibrio	8
	Group_46	Bin_33	Metagenome	Oil_and_after	Nitrosococcus watsoni C-113	Nitrosococcus	535	6340	605	16551	0.5633	0.9468	0.0441
	Group_47_a	Bin_32	Metagenome	Oil_and_after	Thioalkalivibrio sp. HL-EbGR7	Thioalkalivibrio	528	2840	605	4923	0.7096	0.6645	0.0166
	Group_50_a	Bin_20	Metagenome	Second "oil phase"	Parvibaculum lavamentivorans DS-1	Parvibaculum	546	2620	206	18543	0.5911	0.8542	0.0273
	Group_50_b	Bin_19	Metagenome	Second "oil phase"	Thioalkalivibrio sp. HL-EbGR7	Thioalkalivibrio	534	2670	203	18426	0.5818	0.9161	0.0445
	Group_53_b	Bin_46	Metagenome	Before the "oil phase"	Hahella chejuensis KCTC 2396	Hahella	524	2360	656	3545	0.5906	0.1212	0.008
	Group_54	Bin_41	Metagenome	N/A	Treponema denticola ATCC 35405	Treponema	527	5200	31	287045	0.5025	0.9206	0.0331
	Group_55_Fixed	Bin_21	Metagenome	N/A	Cyanothece sp PCC 8802	Cyanothece	539	4580	384	16851	0.3759	0.9436	0.0561
	Group_56_a	Bin_55	Metagenome	Before the "oil phase"	Flavobacteriales bacterium HTCC2170	Flavobacteriales	546	2230	334	7663	0.4416	0.7416	0.0342
	Group_56_ba	Bin_53	Metagenome	Before the "oil phase"	Robiginitalea biformata HTCC2501	Robiginitalea	517	2160	254	10548	0.459	0.7736	0.0881
	Group_56_c	Bin_51	Metagenome	Before the "oil phase"	Robiginitalea biformata HTCC2501	Robiginitalea	517	2180	267	10280	0.4575	0.6184	0.0279
	Group_57_a	Bin_25	Metagenome	First "oil phase"	Flavobacteriales bacterium HTCC2170	Flavobacteriales	544	2350	293	9606	0.4155	0.2611	0.008
	Group_59_a	Bin_24	Metagenome	First "oil phase"	Alcanivorax borkumensis SK2	Alcanivorax	514	3120	266	16317	0.5816	0.4539	0.0418
	Group_59_b	Bin_23	Metagenome	First "oil phase"	Alcanivorax borkumensis SK2	Alcanivorax	541	2400	433	6180	0.5927	0.4488	0.0166
	Group_6_A	Bin_45	Metagenome	N/A	Rhodospirillum rubrum ATCC 11170	Rhodospirillum	502	1570	83	27937	0.3217	0.8008	0.0228
	Group_6_B	Bin_44	Metagenome	N/A	Bacteroides fragilis NCTC 9343	Bacteroides	530	4310	123	49893	0.4028	0.9423	0.0342
	Group_6_C	Bin_40	Metagenome	N/A	Anaerophaga thermohalophila DSM 12881	Anaerophaga	531	3320	176	25285	0.422	0.8929	0.0126
	Group_60	Bin_30	Metagenome	After the 'oil phase"	Solibacter usitatus Ellin6076	Solibacter	506	2550	704	3563	0.6806	0.1921	0
	Group_65_a	Bin_5	Metagenome	All oil samples	Cellvibrio japonicus Ueda107	Cellvibrio	501	2290	166	19539	0.6218	0.9499	0.021
	Group_65_b	Bin_13	Metagenome	Second "oil phase"	Thioalkalivibrio sp. HL-EbGR7	Thioalkalivibrio	500	3230	157	31522	0.6224	0.9292	0.0228
	Group_65_c	Bin_12	Metagenome	Second "oil phase"	Hahella chejuensis KCTC 2396	Hahella	504	2540	120	31882	0.6227	0.9368	0.0585
	Group_66_b	Bin_34	Metagenome	Weathered samples	bacterium Ellin514	Verrucomicrobia	527	5170	575	12142	0.6376	0.8102	0.0188
	Group_67_b	Bin_49	Metagenome	Before the "oil phase"	Desulfatibacillum alkenivorans AK-01	Desulfatibacillum	538	2230	519	4351	0.489	0.5504	0.0121
	Group_68	Bin_36	Metagenome	Weathered samples	Nitrospira defluvii	Nitrospira	543	3490	354	13477	0.5116	0.9013	0.0452
	Group_69	Bin_48	Metagenome	Before the "oil phase"	Sorangium cellulosum 'So ce 56'	Sorangium	535	2850	854	3192	0.6434	0.2978	0.0579
	Group_70	Bin_10	Metagenome	N/A	fungi	fungi	N/A	10280	2591	3937	0.5045	0.2838	0.0915
	Group_78	Bin_27	Metagenome	First "oil phase"	Teredinibacter turnerae T7901	Teredinibacter	534	3480	616	6434	0.618	0.0466	0.0036
	Group_8	Bin_47	Metagenome	Before the "oil phase"	Flavobacteriales bacterium ALC-1	Flavobacteriales	543	2460	586	4250	0.3567	0.3462	0.0947
	Group_9_a	Bin_14	Metagenome	Second "oil phase"	Methylophaga thiooxidans DMS010	Methylophaga	522	3130	519	6782	0.6363	0.5238	0.0103
	Group_9_b	Bin_16	Metagenome	Second "oil phase"	Desulfuromonas acetoxidans	Desulfuromonas	531	3210	415	9343	0.6656	0.7782	0.0483
	Group_9_c	Bin_15	Metagenome	Second "oil phase"	Thioalkalivibrio sp. HL-EbGR7	Thioalkalivibrio	530	2390	255	12709	0.63	0.8596	0.0409

## Sheet: Statistics of genomic functions
Statistics of detected functions among genomes grouped based on their ecological patterns (n=7) and isolation method in the beach sand metagenomic dataset
Metagenomic bin were determined using anvi'o and data from Rodriguez et al., (2015)					Context
http://www.nature.com/ismej/journal/vaop/ncurrent/full/ismej20155a.html
Cultivar genomes are from Overholt et al., 2013
http://www.ncbi.nlm.nih.gov/pmc/articles/PMC3868850/
			First "oil phase"	First "oil phase"	First "oil phase"	First "oil phase"	First "oil phase"	First "oil phase"	First "oil phase"	First "oil phase"	First "oil phase"	First "oil phase"	First "oil phase"	First "oil phase"	Oil_and_after	Oil_and_after	All oil samples	All oil samples	All oil samples	All oil samples	All oil samples	All oil samples	All oil samples	All oil samples	All oil samples	All oil samples	All oil samples	All oil samples	All oil samples	All oil samples	Before the "oil phase"	Before the "oil phase"	Before the "oil phase"	Before the "oil phase"	Before the "oil phase"	Before the "oil phase"	Before the "oil phase"	Before the "oil phase"	Before the "oil phase"	Before the "oil phase"	Before the "oil phase"	After the 'oil phase"	After the 'oil phase"	After the 'oil phase"	Second "oil phase"	Second "oil phase"	Second "oil phase"	Second "oil phase"	Second "oil phase"
Functions	p-values isolation method	p-values 7 ecological patterns	AXBV01_Marinobacter	AXBW01_Marinobacter	AXBX01_Alcanivorax	AXBZ01_Alcanivorax	AXCB01_Marinobacter	AXCC01_Marinobacter	Gp24_ba	Gp36_a	Gp57_a	Gp59_a	Gp59_b	Gp78	Gp46	Gp47_a	AXBY01_Labrenzia	AXCA01_Halomonas	AXCD01_Acinetobacter	AXCE01_Labrenzia	Gp34_b	Gp3_b	Gp21_a	Gp21_b	Gp27_b	Gp29	Gp3_a	Gp34_a	Gp39	Gp65_a	Gp12_c	Gp15_c	Gp42_b	Gp42_c	Gp53_b	Gp56_a	Gp56_ba	Gp56_c	Gp67_b	Gp69	Gp8	Gp25_a	Gp26	Gp60	Gp20	Gp28	Gp35_a	Gp50_a	Gp50_b
virulence_associated_protein_C	0.516513	4.63214e-54	0	0	0	0	0	0	0	0	0	0	0	0	2	1	0	0	0	0	0	0	0	0	0	0	0	0	0	0	0	0	0	0	0	0	0	0	0	0	0	0	0	0	0	0	0	0	0
5-aminopentanamidase_EC_3_5_1_30_	0.546681	1.49325e-19	0	0	0	0	0	0	0	0	0	0	0	0	1	1	0	0	0	0	0	0	0	0	0	0	0	0	0	0	0	0	0	0	0	0	0	0	0	0	0	0	0	0	0	0	0	0	0
DUF447_family_protein	0.546681	1.49325e-19	0	0	0	0	0	0	0	0	0	0	0	0	1	1	0	0	0	0	0	0	0	0	0	0	0	0	0	0	0	0	0	0	0	0	0	0	0	0	0	0	0	0	0	0	0	0	0
FIG00989860_hypothetical_protein	0.546681	1.49325e-19	0	0	0	0	0	0	0	0	0	0	0	0	1	1	0	0	0	0	0	0	0	0	0	0	0	0	0	0	0	0	0	0	0	0	0	0	0	0	0	0	0	0	0	0	0	0	0
PAAR_repeat-containing_protein	0.546681	1.49325e-19	0	0	0	0	0	0	0	0	0	0	0	0	1	1	0	0	0	0	0	0	0	0	0	0	0	0	0	0	0	0	0	0	0	0	0	0	0	0	0	0	0	0	0	0	0	0	0
Related_to_Dihydropteroate_synthase	0.546681	1.49325e-19	0	0	0	0	0	0	0	0	0	0	0	0	1	1	0	0	0	0	0	0	0	0	0	0	0	0	0	0	0	0	0	0	0	0	0	0	0	0	0	0	0	0	0	0	0	0	0
Serine_threonine_protein_phosphatase_1_EC_3_1_3_16_	0.546681	1.49325e-19	0	0	0	0	0	0	0	0	0	0	0	0	1	1	0	0	0	0	0	0	0	0	0	0	0	0	0	0	0	0	0	0	0	0	0	0	0	0	0	0	0	0	0	0	0	0	0
Virulence_protein	0.546681	1.49325e-19	0	0	0	0	0	0	0	0	0	0	0	0	1	1	0	0	0	0	0	0	0	0	0	0	0	0	0	0	0	0	0	0	0	0	0	0	0	0	0	0	0	0	0	0	0	0	0
putative_integrase_recombinase	0.381736	7.25984e-15	0	0	0	0	0	0	0	0	0	0	0	0	2	2	0	0	0	0	0	0	0	0	0	0	0	0	0	0	0	0	0	0	0	0	0	0	0	0	0	1	1	0	0	0	0	0	0
Maleate_cis-trans_isomerase_EC_5_2_1_1_	0.705192	8.20368e-12	0	0	1	0	0	0	0	0	0	0	0	0	1	1	0	0	0	0	0	0	0	0	0	0	0	0	0	0	0	0	0	0	0	0	0	0	0	0	0	0	0	0	0	0	0	0	0
POSSIBLE_CARBOXYLASE	0.677544	1.65408e-11	0	0	0	0	0	0	0	0	0	0	0	0	3	1	0	1	0	0	0	0	0	0	0	0	0	0	0	0	0	0	0	0	0	0	0	0	0	0	0	0	0	0	0	0	0	0	0
Formylmethanofuran_dehydrogenase_subunit_A_EC_1_2_99_5_	0.444249	1.16006e-09	0	0	0	0	0	0	0	0	0	0	0	0	1	1	0	0	0	0	0	0	0	0	0	0	0	0	0	0	0	0	0	0	0	0	0	0	0	0	0	0	1	0	0	0	0	0	0
acyl-CoA_synthetase_NDP_forming_type_	0.521383	1.60133e-09	0	0	0	0	0	0	0	0	0	0	0	0	0	0	0	0	0	0	0	0	0	0	0	0	0	0	0	0	0	0	0	0	0	0	0	0	0	0	0	1	1	0	0	0	0	0	0
hemerythrin_family_protein	0.521383	1.60133e-09	0	0	0	0	0	0	0	0	0	0	0	0	0	0	0	0	0	0	0	0	0	0	0	0	0	0	0	0	0	0	0	0	0	0	0	0	0	0	0	1	1	0	0	0	0	0	0
sensor_protein_fixL_EC_2_7_3_-_	0.521383	1.60133e-09	0	0	0	0	0	0	0	0	0	0	0	0	0	0	0	0	0	0	0	0	0	0	0	0	0	0	0	0	0	0	0	0	0	0	0	0	0	0	0	1	1	0	0	0	0	0	0
Mlr0671_protein	0.446486	2.70805e-09	0	0	0	0	0	0	0	0	0	0	0	0	1	1	0	0	0	0	0	0	0	0	0	0	0	0	1	0	0	0	0	0	0	0	0	0	0	0	0	0	0	0	0	0	0	0	0
Taurine-binding_periplasmic_protein_TauA	0.890211	2.9593e-09	0	0	0	0	0	0	0	0	0	0	0	0	1	1	0	0	1	0	0	0	0	0	0	0	0	0	0	0	0	0	0	0	0	0	0	0	0	0	0	1	1	0	0	0	0	0	0
Lysine_2-monooxygenase_EC_1_13_12_2_	0.44441	3.69617e-09	0	0	0	0	0	0	0	0	0	0	0	0	1	1	0	0	0	0	0	0	0	0	0	0	0	0	0	0	0	0	0	0	0	0	0	0	0	0	0	0	0	0	0	0	0	0	0
Mlr6855_protein	0.44441	3.69617e-09	0	0	0	0	0	0	0	0	0	0	0	0	1	1	0	0	0	0	0	0	0	0	0	0	0	0	0	0	0	0	0	0	0	0	0	0	0	0	0	0	0	0	0	0	0	0	0
ABC-type_sugar_transport_system,_ATPase_component	0.445648	6.83779e-09	0	0	0	0	0	0	0	0	0	0	0	0	1	1	0	0	0	0	0	0	0	0	0	1	0	0	0	0	0	0	0	0	0	0	0	0	0	0	0	0	0	0	0	0	0	0	0
Glycerate_dehydrogenase_EC_1_1_1_29_	0.180153	2.13531e-08	1	0	1	0	0	0	0	0	0	0	0	0	1	1	0	0	0	0	0	0	0	0	0	0	0	0	0	0	0	0	0	0	0	0	0	0	0	0	0	0	0	0	0	0	0	0	0
D-ribulokinase_EC_2_7_1_47_	0.673415	3.85315e-08	0	0	0	0	0	0	0	0	0	0	0	0	1	1	1	0	0	1	0	0	0	0	0	0	0	0	1	0	0	0	0	0	0	0	0	0	0	0	0	0	0	0	0	0	0	0	0
Phosphomethylpyrimidine_kinase_EC_2_7_4_7_	0.715084	4.80694e-08	1	1	1	0	1	0	0	0	0	1	0	1	0	0	0	0	0	0	0	0	0	0	0	0	0	0	0	0	0	0	0	0	0	0	0	0	0	0	0	1	0	0	1	1	0	1	1
Glutamate_Aspartate_transport_system_permease_protein_GltK_TC_3_A_1_3_4_	0.439235	8.22972e-08	0	0	0	0	0	0	0	0	0	0	0	0	2	1	1	1	0	1	0	0	0	0	0	0	0	0	0	0	0	0	0	0	0	0	0	0	0	0	0	1	0	0	0	0	0	0	0
Response_regulator_CheB_receptor_modification_enzyme,_protein-glutamate_methylesterase_	0.444806	1.08975e-07	0	0	0	0	0	0	0	0	0	0	0	0	1	1	0	0	0	0	0	0	0	0	0	0	0	0	0	0	0	0	0	0	0	0	0	0	0	0	0	0	0	0	0	0	0	0	0
FIG00954367_hypothetical_protein	0.000151293	1.14707e-07	1	1	1	1	1	1	0	0	0	1	1	0	0	0	0	0	0	0	0	0	0	0	0	0	0	0	0	0	0	0	0	0	0	0	0	0	0	0	0	0	0	0	0	0	0	0	0
Hypothetical_protein_YqcC_clustered_with_tRNA_pseudouridine_synthase_C_	0.000151293	1.14707e-07	1	1	1	1	1	1	0	0	0	1	1	0	0	0	0	0	0	0	0	0	0	0	0	0	0	0	0	0	0	0	0	0	0	0	0	0	0	0	0	0	0	0	0	0	0	0	0
2-amino-3-ketobutyrate_coenzyme_A_ligase_EC_2_3_1_29_	0.161823	1.28979e-07	0	0	0	0	0	0	0	0	1	0	0	0	1	0	1	0	0	1	0	0	0	0	0	0	0	0	0	0	1	0	1	1	1	2	2	2	0	1	1	0	0	0	0	0	0	0	0
FIG00794223_hypothetical_protein	0.548556	1.68972e-07	0	0	0	0	0	0	0	0	0	0	0	0	0	0	0	0	0	0	0	0	0	0	0	0	0	0	0	0	0	0	0	0	0	0	0	0	0	0	0	0	1	1	0	0	0	0	0
CDS_ID_OB0857	0.47676	2.23083e-07	0	0	0	0	0	0	0	0	0	0	0	0	2	2	0	1	0	0	0	0	0	0	1	0	0	0	1	0	0	0	0	0	0	0	0	0	0	0	0	0	0	0	0	0	0	0	0
Endonuclease_I_precursor_EC_3_1_21_1_	0.000101477	2.91005e-07	1	1	1	1	2	1	0	0	0	1	1	0	1	0	0	0	0	0	0	0	0	0	0	0	0	0	0	0	0	0	0	0	0	0	0	0	0	0	0	0	0	0	0	0	0	0	0
Poly_3-hydroxyalkanoate_depolymerase_EC_3_1_1_-_	0.558235	6.56985e-07	0	0	0	0	0	0	0	0	0	0	0	0	0	0	0	0	0	0	0	0	0	0	0	0	0	0	0	0	0	0	0	0	0	0	0	0	0	0	0	2	1	0	0	0	0	0	0
Acetyltransferase_isoleucine_patch_superfamily_	0.937213	6.99358e-07	0	0	0	0	0	0	0	0	0	0	0	0	0	0	1	0	0	1	0	0	0	0	0	0	0	0	0	0	0	0	0	0	0	0	0	0	0	0	0	0	1	1	0	0	0	0	0
HAMP_domain_GAF_domain_HD_domain_protein	0.350195	1.02813e-06	0	0	0	0	0	0	0	0	0	0	0	0	1	0	0	0	0	0	0	0	0	0	0	0	0	0	0	0	1	0	0	0	0	0	0	0	0	0	0	2	0	1	0	0	0	0	0
Carbohydrate_kinase,_FGGY_family	0.433668	1.07836e-06	0	0	0	0	0	0	0	0	0	0	0	0	0	0	0	0	0	0	0	0	0	0	0	1	0	0	0	0	0	0	0	0	0	0	0	0	0	0	0	1	1	0	0	0	0	0	0
Kynurenine_formamidase,_bacterial_EC_3_5_1_9_	0.602142	1.11953e-06	0	0	0	0	0	0	0	0	0	0	0	0	1	0	2	0	0	2	0	0	0	0	0	0	0	0	0	0	0	0	0	0	0	0	0	0	0	0	0	1	0	1	0	0	0	0	0
Mlr1218_protein	0.368465	1.33063e-06	0	0	0	0	0	0	0	0	0	0	0	0	1	1	0	0	0	0	0	0	0	0	0	0	0	0	1	0	0	0	0	0	0	0	0	0	0	0	0	0	1	0	0	0	0	0	0
2-haloalkanoic_acid_dehalogenase	0.348184	1.36287e-06	0	0	0	0	0	0	0	0	0	0	0	0	1	1	0	0	0	0	0	0	0	0	0	0	0	0	0	0	0	1	0	0	0	0	0	0	0	0	0	0	1	1	0	0	0	0	0
FIG00784343_hypothetical_protein	3.28785e-07	1.77978e-06	1	1	1	1	1	1	0	0	0	1	0	0	0	0	0	0	0	0	0	0	0	0	0	0	0	0	0	0	0	0	0	0	0	0	0	0	0	0	0	0	0	0	0	0	0	0	0
TesB-like_acyl-CoA_thioesterase_1	0.00113393	2.38562e-06	1	1	1	1	1	1	0	0	0	1	1	1	0	0	0	0	1	0	0	0	0	1	0	0	0	0	0	0	0	0	0	0	0	0	0	0	0	0	0	0	0	0	0	0	0	0	0
Anti-sigma_F_factor_antagonist_spoIIAA-2_;_Anti-sigma_B_factor_antagonist_RsbV	0.228261	2.60725e-06	1	1	0	0	1	1	0	0	0	0	0	0	2	1	0	0	0	0	0	0	0	0	1	1	0	0	1	0	1	1	1	0	0	0	0	0	0	0	0	2	1	2	1	0	1	0	1
Hemerythrin	0.43058	2.71811e-06	0	0	0	0	0	0	0	0	0	0	0	1	0	0	0	0	0	0	0	0	0	0	0	0	0	0	0	0	0	0	0	0	0	0	0	0	0	0	0	1	2	0	0	0	0	0	0
LSU_ribosomal_protein_L27p	0.812623	2.83754e-06	1	1	1	1	1	1	1	0	1	1	0	1	1	1	1	1	1	1	1	1	1	1	0	1	1	1	0	1	1	0	0	0	0	0	0	0	0	0	0	0	0	0	1	1	1	1	1
Ribosomal_small_subunit_pseudouridine_synthase_A_EC_4_2_1_70_	1.4974e-09	3.01407e-06	2	2	2	2	2	2	0	0	0	2	1	0	0	0	1	1	1	1	0	0	0	0	0	0	0	0	0	1	0	0	0	0	0	0	0	0	0	0	0	0	0	0	0	0	0	0	0
Putative_hemagglutinin_hemolysin-related_protein	0.296091	3.3069e-06	0	0	1	0	0	0	0	0	1	0	0	0	0	0	0	0	0	0	0	0	0	0	0	0	0	0	0	0	0	0	0	0	0	1	1	1	0	0	1	3	0	2	0	1	0	0	0
Unsaturated_fatty_acid_biosythesis_repressor_FabR,_TetR_family	6.44749e-06	3.68651e-06	1	1	1	1	1	1	0	0	0	1	1	0	0	0	0	0	1	0	0	0	0	0	0	0	0	0	0	0	0	0	0	0	0	0	0	0	0	0	0	0	0	0	0	0	0	0	0
_3R_-hydroxymyristoyl-[ACP]_dehydratase_EC_4_2_1_-_	0.648757	4.25165e-06	0	0	0	0	0	0	0	0	0	0	0	0	1	0	0	0	0	0	0	0	0	0	0	0	0	0	0	0	0	0	0	0	0	0	0	0	0	0	0	0	0	0	0	0	0	0	0
[Citrate_[pro-3S]-lyase]_ligase_EC_6_2_1_22_	0.648757	4.25165e-06	0	0	0	0	0	0	0	0	0	0	0	0	1	0	0	0	0	0	0	0	0	0	0	0	0	0	0	0	0	0	0	0	0	0	0	0	0	0	0	0	0	0	0	0	0	0	0
2-phosphoglycerate_kinase	0.648757	4.25165e-06	0	0	0	0	0	0	0	0	0	0	0	0	1	0	0	0	0	0	0	0	0	0	0	0	0	0	0	0	0	0	0	0	0	0	0	0	0	0	0	0	0	0	0	0	0	0	0
2-vinyl_bacteriochlorophyllide_hydratase_BchF_EC_4_2_1_-_	0.648757	4.25165e-06	0	0	0	0	0	0	0	0	0	0	0	0	0	1	0	0	0	0	0	0	0	0	0	0	0	0	0	0	0	0	0	0	0	0	0	0	0	0	0	0	0	0	0	0	0	0	0
ABC_transporter_substrate_binding_protein	0.648757	4.25165e-06	0	0	0	0	0	0	0	0	0	0	0	0	0	1	0	0	0	0	0	0	0	0	0	0	0	0	0	0	0	0	0	0	0	0	0	0	0	0	0	0	0	0	0	0	0	0	0
[truncated: 12,931 more rows]
[truncated: 10 more columns]

## Sheet: Statistics for urea only
Statistics of detected functions among genomes grouped based on their ecological patterns (n=7) and isolation method in the beach sand metagenomic dataset
[truncated: 62 more rows]
